# Supplementary material for: Whose data set is it anyway? Sharing raw data from randomized trials
Source: Trials. 2006 May 16;7:15. doi: 10.1186/1745-6215-7-15 (PMC1489946; doi:10.1186/1745-6215-7-15)
Supplement: Additional File 1 — Data set from acupuncture headache trial [file 1745-6215-7-15-S1.xls]

## Sheet: Desecription of data set
This is a data set for a study of acupuncture for chronic headache.
The trial has been published BMJ. 2004 Mar 27;328(7442):744 and Health Technol Assess. 2004 Nov;8(48):iii, 1-35
Full text is available at http://bmj.bmjjournals.com/cgi/content/full/328/7442/744
Also at: http://www.ncchta.org/execsumm/summ848.htm
The data is provided by Andrew Vickers vickersa@mskcc.org
Please contact Andrew if you plan to conduct analyses on these data for publication

## Sheet: Description of variables
Variable name	Variable description
id	Patient ID code
age	Age		General terminological note
sex	Sex		Patients were sent five "packs"
migraine	Migraine		Pack one:	Baseline: headache and medication diary; SF36
chronicity	Chronicity		Pack two:	Three months: headache and medication diary, SF36 and resource use
acupuncturist	acupuncturist id code		Pack three:	Six months: resource use
date_randomized			Pack four:	Nine months: resource use
practice_id	GP practice id		Pack five:	One year headache and medication diary, SF36 and resource use
group	0 is control, 1 is acupuncture		The variables are therefore coded 1 - 5
pk1	severity score pack1 (baseline)		This depends on the pack from which the data were derived
pk2	severity score pack2 (posttreatment)		For example, "gen1" is general health on SF36 for pack 1, ie. Baseline score
pk5	severity score pack5 (one year followup)		"gen5" is the one-year SF36 score for general health.
f1	headache frequency pack1 (baseline)
f2	headache frequency pack 2
f5	headache frequency pack5
pf1	Pack 1 (baseline) SF36 physical functioning
rlp1	Pack 1 (baseline) SF36 role limitation physical
rle1	Pack 1 (baseline) SF36 role limitation emotional
ef1	Pack 1 (baseline) SF36 energy fatigue
ewb1	Pack 1 (baseline) SF36 emotional well being
sf1	Pack 1 (baseline) SF36 social functioning
p1	Pack 1 (baseline) SF36 pain
gen1	Pack 1 (baseline) SF36 general health
hc1	Pack 1 (baseline) SF36 health change
pf2	Pack 2 SF36 physical functioning
rlp2	Pack 2 SF36 role limitation physical
rle2	Pack 2 SF36 role limitation emotional
ef2	Pack 2 SF36 energy fatigue
ewb2	Pack 2 SF36 emotional well being
sf2	Pack 2 SF36 social functioning
p2	Pack 2 SF36 pain
gen2	Pack 2 SF36 general health
hc2	Pack 2 SF36 health change
pf5	Pack 3 SF36 physical functioning
rlp5	Pack 3 SF36 role limitation physical
rle5	Pack 3 SF36 role limitation emotional
ef5	Pack 3 SF36 energy fatigue
ewb5	Pack 3 SF36 emotional well being
sf5	Pack 3 SF36 social functioning
p5	Pack 3 SF36 pain
gen5	Pack 3 SF36 general health
hc5	Pack 3 SF36 health change
withdrawal_reason	withdrawal reason
painmedspk1	MQS pack 1
painmedspk2	MQS pack 2
painmedspk5	MQS pack 5
totalfumeds	total of pk2 and pk5 meds
changeinpainmeds	painmedspk1-painmedspk5
prophylacticd~1	dosage weight of prophylactic medication pk1
prophmqs1	mqs of prophylactic medication pk1
prophylacticd~2	dosage weight of prophylactic medication pk2
prophmqs2	mqs prophylactic medication pk2
prophylacticd~5	dosage weight of prophylactic medication pk5
prophmqs5	mqs prophylactic medication pk5
allmedsfu	total mqs for packs 2 and 5 combined
allmedsbaseline	total mqs pk1
acuptreatments	number of treatments received
completedacup~t	did patient complete acupuncture treatment?
withdrawalafter	last pack returned
completer	1 if gave data for pack 5
delta2	decrease in score from baseline to pack2
delta5	decrease in score from baseline to pack5
pchange	percent change from baseline
response	1 if >35% improvement from baseline
global1	gloabl severity at baseline on remembering
global5	global headache rating at trial end
globaldelta	Change in global score
p2cgp	number of GP visits
p2cspec	number of visits to specialists
p2cacu	number of visits to acupuncturists
p2all	number of visits to all other CAM practitioners
p2dos	number of days off sick
p3cgp	number of GP visits
p3cspec	number of visits to specialists
p3cacu	number of visits to acupuncturists
p3all	number of visits to all other CAM practitioners
p3dos	number of days off sick
p4cgp	number of GP visits
p4cspec	number of visits to specialists
p4cacu	number of visits to acupuncturists
p4all	number of visits to all other CAM practitioners
p4dos	number of days off sick
p5cgp	number of GP visits
p5cspec	number of visits to specialists
p5cacu	number of visits to acupuncturists
p5all	number of visits to all other CAM practitioners
p5dos	number of days off sick
totalacu	total visits to acupuncturists
totalother	total visits to other CAM practitioners
totalgp	total number of gp visits
totalspec	total number of specialist visits
totaldos	total number of days off sick
exposure	number of months of resource use recording
exposuredos	number of months of days off sick recording

## Sheet: Data
id	age	sex	migraine	chronicity	acupuncturist	date_randomized	practice_id	group	pk1	pk2	pk5	f1	f2	f5	pf1	rlp1	rle1	ef1	ewb1	sf1	p1	gen1	hc1	pf2	rlp2	rle2	ef2	ewb2	sf2	p2	gen2	hc2	pf5	rlp5	rle5	ef5	ewb5	sf5	p5	gen5	hc5	withdrawal_reason	painmedspk1	painmedspk2	painmedspk5	totalfumeds	changeinpainmeds	prophylacticdose1	prophmqs1
100	47	1	1	35	12	24/03/2000	35	1	10.75			8	0	0	100	100	100	80	80	87.5	57.5	90	50																			treatment hassle	7					84	252
101	52	1	1	8	12	24/03/2000	35	0	9.5			4	0	0	25	100	33.3333	35	40	25	22.5	30	25	45	0	0	30	44	37.5	32.5	15	0										withdrew consent	24					56	112
104	32	1	1	14	12	13/04/2000	35	0	16		15.3333	12	0	13.33	95	100	66.6667	60	48	75	87.5	55	50										100	50	100	65	64	75	67.5	80	75		31		10	10	21		0
105	53	1	1	10	9	2000-05-04	25	0	32.5	44		21	18	0	85	100	100	55	72	100	77.5	85	50	85	100	66.6667	75	84	75	57.5	85	50										withdrew consent	51	62		62		84	252
108	56	1	1	40	9	24/03/2000	25	0	16.5	17.5	23.25	14	19	15	70	50	100	20	80	100	90	55	50	70	25	100	10	76	75	77.5	45	50	55	0	100	15	84	50	67.5	45	50		48	78	43	60.5	5		0
112	45	1	1	27	9	17/04/2000	25	1	9.25	4.75	6.25	15	8	13	100	100	100	50	68	100	77.5	80	50	100	100	33.3333	35	56	87.5	80	65	50	90	100	100	90	80	100	77.5	75	75		36	36	42	39	-6		0
113	45	1	1	30	9	25/02/2000	25	1	42.5	34.5	51.25	25	24	27	85	25	100	35	68	75	35	15	25	85	0	100	35	76	75	45	40	50	80	50	100	25	76	75	57.5	40	50		10	8	10	9	0	84	252
114	49	1	1	49	9	31/03/2000	25	1	24.25	16.25	25.25	14	11	13	80	50	100	55	76	100	77.5	65	50	75	50	0	45	84	37.5	45	55	50	90	75	100	55	64	75	67.5	60	50		121	91	66	78.5	55		0
126	47	1	1	42	5	21/02/2000	28	0	21	18.5	15.25	11	10	10	90	100	33.3333	30	32	37.5	57.5	85	100	90	100	33.3333	30	60	37.5	45	85	75	100	100	100	50	68	62.5	70	90	50		47	50	18	34	29	112	336
130	46	1	1	3	7	24/03/2000	15	1	21.75	2	1	11	2	2	100	0	100	75	68	75	45	70	50	95	100	100	80	88	87.5	67.5	60	50	100	100	100	80	84	100	100	65	100		8	12	0	6	8		0
131	64	1	1	23	7	16/03/2000	15	1	14.5	20	2.5	6	10	2	90	75	100	70	68	75	67.5	70	50	95	100	100	85	80	100	77.5	85	50	95	100	100	80	76	100	77.5	75	50		16	17	6	11.5	10		0
135	59	1	1	40	7	2000-05-04	15	0	40.5	37.25	28.75	24	23	22	25	75	100	60	80	87.5	67.5	80	50	55	50	66.6667	55	68	75	67.5	70	50	75	75	100	40	80	100	45	65	75		70	131	36	83.5	34		0
137	53	1	1	32	7	2000-05-04	15	1	11.75	11.25	13.5	8	8	9	100	25	100	35	80	62.5	67.5	65	75	95	0	100	35	72	75	55	40	50	95	0	100	50	64	87.5	67.5	40	75		37	42	49	45.5	-12	84	252
138	52	1	1	40	7	24/03/2000	15	1	56.5	70.5		16	22	0	45	0	0	15	52	25	32.5	45	25	61.1111	0	0	30	60	37.5	45	25	50										treatment ineffective	122	32		32			0
139	52	0	1	5	7	16/03/2000	15	0	11.75			10	0	0	90	0	0	40	48	37.5	67.5	40	50																			withdrew consent	28					68.25	136.5
141	37	1	0	7	7	31/03/2000	15	1	15.5	5.75	2.75	9	3	1	100	100	0	30	68	50	50	35	75	90	100	100	50	64	62.5	90	45	100	100	100	100	20	36	0	100	45	100		40	0	0	0	40	70	140
143	51	0	1	38	7	24/03/2000	15	0	33.25	17.5	26.75	14	13	12	95	100	100	80	84	87.5	67.5	55	50	95	100	100	70	80	75	57.5	70	50	95	100	100	75	80	100	90	70	50		26	16	2	9	24	28	56
144	49	1	1	10	7	2000-01-03	15	0	39.5	29	40	15	12	16	100	100	100	80	75	100	87.5	100	50	55	0	0	40	76	75	45	70	100	55	0	100	45	68	87.5	32.5	80	100		16	11	12	11.5	4		0
148	55	1	1	20	2	2000-11-04	33	0	20.5	39	32.75	12	22	15	90	75	100	50	72	100	67.5	60	50	90	100	100	55	80	100	57.5	55	50	90	25	100	45	72	100	57.5	70	50		37	39	0	19.5	37		0
149	23	1	1	23	2	16/03/2000	33	1	49.25	9.75	19.5	25	9	12	80	0	100	50	68	50	55	50	50	100	100	100	80	76	100	90	95	100	100	100	33.3333	80	64	87.5	100	75	100		182	4	0	2	182		0
150	59	1	1	54	2	25/02/2000	33	1	9.75	8.75	21.5	9	8	10	80	50	100	46.6667	75	87.5	57.5	80	50	90	100	100	65	68	87.5	80	80	50	95	100	100	80	88	100	70	85	50		71	73	0	36.5	71		0
151	35	1	1	21	2	2000-01-03	33	0	25	56.5		14	24	0	45	0	0	0	36	12.5	55	25	50	55	0	0	20	44	62.5	22.5	35	25										withdrew consent	165	108		108			0
154	35	1	1	30	2	13/06/2000	33	0	26.25			18	0	0	100	100	100	75	72	50	90	100	50																			intercurrent illness	7						0
159	34	0	1	6	2	2000-07-03	32	1	35.75			27	0	0	100	100	100	65	80	87.5	50	90	50																			intercurrent illness	188						0
161	32	1	1	5	5	24/03/2000	28	1	59.75	67	38	25	23	22	70	75	0	20	48	37.5	45	45	50	85	0	0	25	60	25	45	50	75	38.8889	0	0	20	44	37.5	22.5	37.5	50		23	22	19	20.5	4		0
162	47	1	1	4	5	2000-11-04	28	0	14.5	11.5	12.5	16	12	10	95	100	100	50	68	100	100	85	50	90	100	100	65	80	100	90	85	50	90	100	100	40	72	100	100	70	50		11	3	8	5.5	3		0
164	48	1	1	2	5	2000-11-04	28	1	48.75			26	0	0	15	0	0	20	28	12.5	20	15	25																			treatment hassle	14						0
166	41	1	1	21	2	2000-03-05	32	0	51.25	84		23	28	0	50		0	60	44	37.5	32.5	85	50	50	0	0	55	44	75	32.5	87.5	100										lost to follow-up	13	0		0			0
169	49	1	1	40	5	28/04/2000	28	1	19.75	23.25	18.75	13	16	11	95	100	100	35	64	75	67.5	40	50	95	50	100	40	64	75	55	40	50	95	75	100	45	76	75	77.5	45	50		35	49	47	48	-12		0
172	64	1	1	35	2	16/05/2000	33	1	74.25			28	0	0	70	100	100	0	8	12.5	0	0	0																			intercurrent illness	0						0
174	19	1	1	5	5	26/05/2000	28	0	43.75	49.75		20	17	0	85	100	100	60	52	62.5	67.5	40	50	90	100	100	55	36	50	45	50	75										withdrew consent	13	17		17		112	336
181	63	1	1	8	9	2000-11-05	25	0	12.25	10	8.5	7	7	6	100	100	100	80	84	100	100	90	50	100	0	100	70	88	100	100	75	50	100	100	100	75	92	100	47.5	85	50		1	1	0	0.5	1	84	252
182	36	1	1	15	7	13/06/2000	15	0	19.25	36		9	16	0	85	50	66.6667	70	68	62.5	32.5	55	75	100	100	100	50	60	50	57.5	65	100										intercurrent illness	75	48		48			0
183	63	1	1	20	9	2000-11-04	25	0	55.75	57.75	62.25	28	24	27	85	0	100	40	64	50	80	80	50	85	0		30	84	100	100	40	25	55	0	100	50	68	62.5	22.5	35	25		168	157	66	111.5	102		0
184	46	1	1	15	9	2000-11-04	25	1	23.5	16.25	9.75	17	11	10	95	75	66.6667	20	40	62.5	67.5	45	50	95	50	33.3333	20	52	62.5	55	40	25	95	25	0	20	40	50	67.5	40	50		91	81	18	49.5	73	28	56
185	36	1	1	4	7	28/04/2000	15	1	21	2.25	15.5	10	4	6	70	0	0	25	36	25	42.5	20	50	95	100	100	45	60	87.5	90	35	75	100	100	100	40	56	100	90	50	75		78	12	2	7	76		0
186	58	1	1	40	9	2000-05-04	25	1	19	17.75	9.25	15	11	10	70	100	100	60	64	100	65	75	50	95	100	33.3333	55	64	62.5	65	80	50	90	75	100	70	80	50	55	85	50		51	44	12	28	39		0
188	29	0	1	4	9	2000-10-05	25	0	14.75	13.75	9.25	17	18	11	100	100	100	70	72	75	65	95	75	100	100	66.6667	75	76	75	75	100	75	100	100	66.6667	80	80	87.5	67.5	100	50		38	23	32	27.5	6		0
189	39	1	1	23	7	25/04/2000	15	0	10	18.25	6	6	7	5	100	0	100	70	76	50	45	83.3333	50	100	100	100	80	88	100	100	60	25	100	75	66.6667	50	68	50	87.5	70	50		6	48	0	24	6		0
190	49	1	1	24	7	2000-12-05	15	1	64.75	61.5	60	28	28	28	95	100	100	10	84	100	57.5	75	50	95	50	100	35	72	75	57.5	85	50	90	100	100	45	84	87.5	57.5	90	50		40	38	10	24	30		0
191	31	1	0	4	9	17/04/2000	25	0	13.5	19.25		15	13	0	95	100	66.6667	60	76	87.5	80	75	50	95	100	100	65	88	100	77.5	80	50										withdrew consent	28	47		47			0
192	43	1	1	13	9	25/04/2000	25	1	38.5	1.5	28.75	10	1	9	30	0	0	50	76	37.5	22.5	55	25	90	100	100	100	96	100	100	85	100	80	75	33.3333	50	64	62.5	12.5	35	75		289	11	96	53.5	193		0
195	55	1	1	35	7	2000-05-06	15	1	17.5	15	23	19	11	14	45	0	50	40	52	75	45	45	50	55	0	33.3333	45	56	62.5	32.5	35	25	45	0	33.3333	20	44	50	32.5	35	50		58	48	37	42.5	21	28	56
196	52	1	1	30	7	2000-05-04	15	0	19.5	2.75	3.5	6	1	1	75	100	100	80	84	100	57.5	75	50	85	50	100	80	76	100	45	65	50	70	50		65	68	75	50	60	50		67	36	18	27	49		0
197	53	1	1	42	9	2000-11-05	25	0	31			14	0	0	33.3333	0	0	25	35	25	67.5	25	50																			intercurrent illness	13					61.6	137.76
198	50	0	1	20	2	20/04/2000	33	1	48	10.75	3.25	28	19	8	80	100	100	45	56	87.5	45	45	50	95	75	33.3333	50	76	75	67.5	60	50	90	100	100	65	76	87.5	67.5	60	75		37	7	0	3.5	37		0
199	44	1	1	7	9	23/05/2000	25	1	45	2	73.7333	14	2	22.4	85	0	66.6667	25	72	37.5	22.5	35	50										75	0	33.3333	35	76	37.5	10	30	50		30	6	36	21	-6	33.9574	76.8511
200	48	1	1	38	2	2000-11-04	34	0	32.25	4	16.75	14	2	9	60	100	33.3333	45	60	75	55	20	100	65	0	66.6667	80	60	25	90	60	25	65	100	100	90	96	100	57.5	80	100		18	6	30	18	-12	56	112
203	29	1	1	16	4	2000-10-05	29	1	26.25	5.25	6.25	18	4	7	45	50	100	35	84	87.5	10	35	75	40		100	40	80	75	35	30	25	35	0	100	40	80	62.5	10	30	50		83	88	56	72	27		0
205	44	0	1	10	2	20/04/2000	34	0	30	28	29.5	20	17	17	95	50	100	35	48	75	57.5	40	50	95	100	100	65	68	100	90	55	50	100	100	100	50	52	100	70	35	50		20	17	18	17.5	2		0
207	26	1	1	5	2	18/04/2000	34	0	21.25	23	13.75	16	20	12	95	50	100	65	52	75	77.5	85	50	95	0	33.3333	55	68	75	77.5	80	25	90	100	100	60	80	75	90	93.75			25	65	14	39.5	11		0
208	21	1	1	6	2	26/05/2000	52	1	35	24	0.5	17	15	1	100	75	33.3333	15	60	50	67.5	50	25	95	75	0	25	60	87.5	90	65	50	100	100	100	60	56	100	100	85	75		107	6	2	4	105		0
210	34	1	1	22	2	2000-10-05	34	0	24.75	6.5		20	10	0	80	75	66.6667	45	56	75	22.5	50	100	70	100	100	25	52	75	35	55	50										withdrew consent	16	0		0			0
212	44	1	1	44	9	2000-11-04	25	0	27.25	22.75	17	14	15	7	88.8889	50	100	40	60	50	67.5	40	50	90	25	33.3333	25	60	50	20	45	25	90	25	66.6667	30	64	62.5	45	35	25		100	81	18	49.5	82		0
213	54	1	1	40	3	20/04/2000	11	0	8.75	11.75	12.75	5	7	7	75	50	100	35	44	50	75	45	50	80	50	100	65	40	50	32.5	60	50	90	100	100	70	52	100	67.5	70	100		54	52	76	64	-22	46.6667	93.3333
215	52	1	0	8	5	2000-03-07	28	0	28.25	0		14	0	0	33.3333	0	0	60	64	37.5	45	12.5	25	15	0	0	30	48	37.5	22.5	50	25										lost to follow-up	102	0		0		89.6	179.2
216	18	1	1	4	2	18/04/2000	34	1	31.25			23	0	0	65	50	0	35	52	50	45	30	50																			withdrew consent	62						0
217	65	0	1	54	2	24/03/2000	34	1	22.5	12.75	7.75	15	8	8	80	100	100	65	84	87.5	67.5	75	50	90	100	100	80	76	100	87.5	70	50	85	100	100	80	92	100	77.5	65	50		25	12	0	6	25		0
219	53	0	1	15	3	18/04/2000	11	1	8.75	8.5	1.25	10	15	3	95	50	100	30	60	87.5	90	45	50	95	25	33.3333	30	60	62.5	75	45	50	100	100	0	35	44	100	90	60	50		4	2	1	1.5	3		0
220	23	1	1	5	2	2000-11-04	34	1	35.25			23	0	0	80	0	0	15	56	37.5	52.5	5	50																			intercurrent illness	180						0
221	62	1	1	52	3	13/04/2000	11	0	13.75	7	5.5	13	8	10	85	100	100	60	72	100	80	65	50	80	100	100	50	44	62.5	80	60	50	100	100	100	55	72	100	80	75	75		42	36	36	36	6		0
222	60	1	1	46	2	2000-07-03	34	0	44.25	23.75	8.25	20	11	5	65	0	0	45	64	75	57.5	65	50	30	0	33.3333	35	44	62.5	67.5	50	50	55	0	33.3333	60	60	75	67.5	65	50		6	0	0	0	6	56	112
224	27	1	1	10	3	18/04/2000	11	1	33	14.25	5.5	16	11	6	95	75	0	30	36	50	45	50	50	90	50	0	55	56	62.5	55	60	75	100	100	100	75	68	100	80	70	100		10	2	2	2	8		0
225	50	1	1	15	3	20/04/2000	11	1	19	16.25	3	15	15	3	40	25	0	10	52	62.5	45	40	50	40	0	0	15	44	75	67.5	50	75	75	50	33.3333	20	64	100	55	70	75		42	32	8	20	34		0
227	41	1	1	21	3	23/05/2000	11	0	19	12.25	8.25	18	13	10	100	100	100	75	72	87.5	87.5	55	75	95	100	100	75	88	100	90	55	50			100	75	72	100	100	75	50		30	16	1	8.5	29		0
229	36	1	1	22	3	13/06/2000	11	0	29			18	0	0	90	100	66.6667	25	44	87.5	80	60	50																			withdrew consent	38						0
230	33	1	1	10	3	25/04/2000	11	1	9.75	5.25	4.75	9	3	2	100	100	100	65	76	100	100	80	50	100	100	100	75	76	100	100	90	100	100	100	66.6667	80	88	100	100	90	75		20	9	6	7.5	14		0
231	40	1	1	16	7	2000-10-05	15	0	59.25	45.75	28.25	25	21	16	80	50	66.6667	50	68	87.5	77.5	70	50	85	75	100	70	76	87.5	12.5	75	50	85	0	66.6667	55	76	75	57.5	75	50		166	164	48	106	118	56	112
236	49	1	1	37	3	26/05/2000	11	1	19.5	15.5	11.75	13	13	8	90	100	66.6667	45	52	62.5	57.5	65	75	100	25	0	60	64	62.5	77.5	55	75	100	75	100	85	88	87.5	77.5	80	100		8	14	5	9.5	3		0
237	48	1	1	30	3	2000-05-06	11	1	12	6	17	10	6	15	80	100	100	75	88	100	77.5	85	50	60	100	100	50	88	75	77.5	90	50	75	100	0	45	88	62.5	67.5	85	50		20	29	24	26.5	-4		0
244	60	0	1	5	8	2000-05-06	41	0	65.25			27	0	0	20	0	0	35	60	25	22.5	20	25																			withdrew consent	226						0
245	57	1	1	20	8	2000-10-05	41	0	36.25	29.5	30.75	23	13	16	85	0	100	45	76	75	90	80	50	80	0	100	45	76	75	67.5	75	25	90	0	100	45	84	50	77.5	65	50		61	61	19	40	42		0
246	55	1	1	31	8	26/05/2000	41	0	22.25	10	16	11	5	13	80	0	0	5	40	25	22.5	25	25	65	100	66.6667	40	56	62.5	32.5	30	50	50	25	0	15	56	62.5	10	30	50		14	24	51	37.5	-37	56	154
248	40	1	1	8	8	2000-05-06	41	1	16.25	5.25	6.25	9	5	8	75	0	100	50	80	62.5	45	60	75	95	100	100	70	76	100	67.5	70	75	85	100	100	55	72	100	67.5	55	50		18	12	24	18	-6		0
252	64	1	1	29	8	2000-05-06	41	1	29.75			18	0	0	90	100	100	75	92	100	55	85	50																			treatment ineffective	56						0
253	58	1	1	25	8	23/05/2000	41	1	9.25	7.75	8	12	5	11	80	100	100	75	88	100	80	90	50	94.4444	100	100	65	84	100	80	90	50	85	100	100	60	88	100	67.5	95	50		136	62	3	32.5	133	84	252
255	31	1	1	6	4	13/06/2000	30	0	19.5	3	8.25	20	3	9	90	25	0	35	56	25	67.5	45	50	50	0	100	55	52	62.5	47.5	70	100	80	50	33.3333	35	40	62.5	67.5	70	75		31	6	3	4.5	28	56	112
258	50	0	0	6	8	13/06/2000	41	1	13.75	14.5	13.75	16	8	9	85	75	100	35	64	75	67.5	45	50	85	100	66.6667	30	60	87.5	67.5	45	50	95	100	100	50	56	100	90	65	75		6	3	0	1.5	6		0
260	56	0	1	31	8	13/06/2000	41	0	67.5	69.75	79.75	28	28	28	90	75	100	40	76	62.5	55	20	25	95	100	100	30	80	100	80	35	50	95	100	100	40	52	87.5	80	35	25		2	0	0	0	2		0
261	24	1	1	12	4	16/05/2000	30	0	29.5			19	0	0	85	25	0	40	56	62.5	67.5	25	75																			withdrew consent	140					28	56
263	48	0	1	18	2	27/06/2000	34	1	21.25	11		16	12	0	80	100	66.6667	20	36	87.5	57.5	35	25	95	100	100	15	36	50	55	45	50										withdrew consent	24	2		2			0
264	34	1	1	29	4	23/05/2000	30	1	27	23.75	22.5	24	19	20	100	100	100	60	56	100	67.5	70	50	90	100	100	60	56	75	57.5	75	50	95	100	66.6667	60	56	87.5	67.5	70	50		35	34	0	17	35		0
265	55	1	1	30	8	13/06/2000	41	0	42.5	46.25	44.75	26	26	28	85	50	100	55	88	100	70	95	75	80	75	66.6667	45	48	87.5	70	90	50	80	75	100	45	92	100	22.5	95	75		124	156	45	100.5	79		0
266	27	0	1	8	3	13/06/2000	11	0	18.25	0	0.25	12	0	1	100	0	100	55	72	87.5	45	85	50	100	100		60	80	100	100	85	50	100	100	100	75	76	100	100	90	75		4	0	0	0	4	56	112
267	48	1	1	6	3	23/05/2000	11	1	13	9.25	7	8	5	5	95	75	33.3333	45	65	75	90	62.5	50	100	100	100	70	80	75	80	80	75	100	100	66.6667	80	80	100	90	85	100		18	8	0	4	18		0
268	38	0	1	10	4	2000-05-06	30	0	38.25			23	0	0	100	100	100	30	60	100	90	60	50																			withdrew consent	14					112	224
269	55	1	1	41	3	13/06/2000	11	1	32	12.75	15.25	15	10	9	65	75	100	65	72	100	35	80	75	100	100	100	70	88	100	67.5	50	50	100	100	0	60	44	25	57.5	45	75		163	101	72	86.5	91		0
271	19	1	1	12	3	13/06/2000	11	1	33.25			18	0	0	100	100	100	65	72	87.5	90	75	50																			treatment ineffective	30						0
274	49	1	1	30	8	13/06/2000	41	1	10.25	10.25	16.75	11	8	10	95	0	100	80	84	75	87.5	95	50	95	0	100	75	76	62.5	62.5	85	50	90	50	100	70	80	75	67.5	80	75		6	12	18	15	-12		0
277	48	0	1	25	11	13/06/2000	38	0	66.5	48.75	29.75	28	28	27	90	100	33.3333	25	60	100	45	62.5	50	85	100	100	25	48	100	45	65	50	90	100	100	40	72	100	35	70	75		156	73	6	39.5	150		0
278	40	1	1	25	8	16/06/2000	41	0	15.75	8	17.5	12	6	11	100	25	100	70	80	75	67.5	100	50	100	100	100	75	60	100	100	100	50	50	0	0	20	88	25	10	100	50		34	6	18	12	16		0
279	39	1	1	10	8	26/05/2000	41	0	17.25	13.25	13.75	13	11	12	100	75	100	45	56	50	90	25	50	90	75	100	60	52	62.5	90	25	50	95	75	100	50	64	75	90	25	50		13	8	0	4	13		0
280	45	1	1	10	8	2000-05-06	41	0	16.25	4.75	7.5	9	3	6	95	100	66.6667	60	80	62.5	100	100	50	95	75	100	85	84	75	77.5	100	75	100	0	100	80	80	100	62.5	100	50		45	18	36	27	9		0
282	54	1	1	15	3	2000-05-06	11	0	21.5	20.5	15.75	13	14	9	100	0	100	25	24	50	45	70	50	85	100		45	48	37.5	57.5	75		70	100	0	53.3333	52	37.5	57.5	70	50		3	52	15	33.5	-12	65.0588	149.059
283	58	1	1	20	8	26/05/2000	41	1	37	30.75	25.25	28	26	27	95	100	100	65	80	100	57.5	45	50	85	100	100	60	76	100	70	65	50	90	100	100	65	68	100	70	30	25		144	236	92	164	52		0
284	51	1	1	9	8	16/06/2000	41	0	21	20.25	26	17	19	23	80	75	100	65	60	62.5	67.5	75	50	75	25	66.6667	50	48	62.5	57.5	30	25	85	100	100	45	68	62.5	57.5	70	50		10	14	20	17	-10		0
285	61	1	1	30	8	13/06/2000	41	0	23	15.25	7.75	10	9	7	75	100	66.6667	50	64	87.5	67.5	70	50	40	0	33.3333	10	52	12.5	0	65	25	70	0	100	25	60	37.5	67.5	45	25		7	6	0	3	7	84	252
287	52	1	1	52	11	26/05/2000	38	1	19.75	4.75	9.5	12	3	5	75	0	100	55	72	75	77.5	30	50	60	0	100	35	80	62.5	100	30	50	65	25	100	60	72	87.5	77.5	25	50		62	24	18	21	44		0
290	43	1	1	15	8	2000-05-06	41	1	12.25	9	2.5	11	8	3	95	50	33.3333	50	68	62.5	90	50	75	100	100	66.6667	50	68	75	90	70	75	100	100	100	50	76	75	90	75	50		19	16	4	10	15		0
291	28	1	1	14	8	2000-05-06	41	0	24	25	11.75	16	16	9	90	100	100	75	68	100	100	70	50	100	100	100	75	80	100	67.5	70	50	100	100	0	80	72	87.5	90	75	50		9	7	8	7.5	1	56	112
292	51	1	1	10	8	23/05/2000	41	1	32.25	15.5	14.25	22	12	14	95	100	100	65	68	100	67.5	85	75	90	100	100	55	76	100	100	75	75	95	100	100	70	88	100	80	90	75		115	108	60	84	55		0
295	63	1	1	45	8	27/06/2000	41	1	19.25	28		9	20	0	5	0	0	25	68	50	32.5	40	25	0	0	0	50	60	37.5	32.5	40	25										withdrew consent	0	0		0			0
302	31	1	1	8	11	21/06/2000	38	1	9.75	8.75	11.5	10	7	13	100	100	100	60	84	100	90	80	50	100	100	100	45	76	87.5	67.5	80	75	95	100	100	75	84	100	77.5	85	50		5	3	0	1.5	5		0
306	53	1	1	5	8	21/06/2000	41	1	17	16.25	9	10	10	7	88.8889	100	66.6667	45	72	100	67.5	65	50	95	100	100	35	76	100	80	70	50	100	100	100	65	64	100	67.5	80	50		38	70	6	38	32		0
307	31	1	1	12	11	27/06/2000	37	1	37.25	28	14.5	22	18	13	100	100	100	70	80	100	80	100	50	100	100	100	70	76	100	90	90	50	100	100	100	70	72	100	100	95	50		86	68	20	44	66	60.2424	133.212
308	52	1	0	9	8	21/06/2000	41	0	19.75	20.75	27.25	16	10	17	80	25	66.6667	50	60	75	67.5	70	50	85	25	33.3333	40	64	87.5	67.5	70	50	95	50	33.3333	35	68	75	67.5	80	75		19	31	6	18.5	13		0
310	33	1	1	15	8	13/06/2000	41	1	10.75			8	0	0	100	0	100	60	76	62.5	75	80	100																			withdrew consent	30						0
313	49	1	1	6	8	13/06/2000	41	1	13.75	18	7.25	7	9	6	80	0	0	5	44	100	65	50	25	80	50	66.6667	0	40	75	45	60	25	85	50	66.6667	30	56	100	67.5	70	50		22	26	12	19	10		0
315	62	1	1	44	8	21/06/2000	41	0	35			20	0	0	70	75	100	45	52	62.5	45	55	50																			withdrew consent	107						0
316	29	1	1	3	11	2000-03-07	38	0	25.75	14.75	15.75	24	14	14	100	100	100	30	76	100	57.5	85	75	100	100	100	40	64	100	80	85	50	95	100	100	50	72	100	90	80	50		28	17	16	16.5	12		0
319	47	1	1	10	11	13/06/2000	37	0	29	13.75	19.5	15	7	7	75	75	100	50	68	75	57.5	45	25	95	100	100	60	84	100	90	70	50	85	100	100	70	80	75	77.5	55	25		17	0	0	0	17	56	112
320	50	1	1	35	11	16/06/2000	37	0	76.25	35.5	64.5	28	22	28	75	50	33.3333	0	36	25	45	30	25	75	25	66.6667	15	60	50	32.5	20	75	60	0	0	15	44	62.5	45	25	75		280	78	18	48	262	112	224
321	49	1	1	27	8	16/06/2000	41	1	39.25	30.75	28.25	23	20	17	75	0	0	35	36	12.5	22.5	30	50	65	0	0	30	44	37.5	32.5	35	50	90	50	66.6667	50	64	62.5	67.5	35	75		56	11	56	33.5	0		0
322	46	1	1	31	8	16/06/2000	41	1	47			28	0	0	100	0	100	50	64	75	57.5	45	50																			treatment ineffective	20					56	112
323	48	0	0	41	8	27/06/2000	53	1	43.25	60.25	31	28	28	28	100	75	0	25	64	50	90	90	50	95	50	0	25	52	50	90	75	50	95	100	33.3333	50	68	87.5	100	80	75		162	185	48	116.5	114		0
324	25	1	1	18	11	21/06/2000	37	0	24	14.25	20	15	9	18	100	100	100	80	76	75	32.5	85	50	100	100	100	85	88	100	100	100	50	100	100	100	85	88	100	100	100	50		54	24	66	45	-12	42	84
326	47	1	1	17	8	21/06/2000	41	0	9	8	12.25	8	8	12	100	75	100	55	76	75	67.5	70	50	85	50	66.6667	50	72	87.5	35	65	50	85	0	100	60	64	75	35	65	50		29	41	24	32.5	5		0
327	59	1	1	11	11	21/06/2000	37	1	19.25	8.5	27.5	17	8	16	80	25	100	55	80	62.5	57.5	55	25	70	75	100	50	72	100	80	60	75	75	25	0	35	72	37.5	57.5	45	50		108	39	39	39	69		0
328	47	1	1	42	8	13/06/2000	41	1	50.75	47	47.75	28	28	27	85	25	100	30	60	37.5	55	60	50	80	0	100	60	72	75	67.5	43.75		90	75	100	60	72	87.5	67.5	65	75		326	173	98	135.5	228		0
329	49	1	1	33	11	13/06/2000	37	1	21.5	22.75	24.25	21	17	19	80	100	33.3333	60	64	75	32.5	50	50	75	100	100	60	68	62.5	57.5	50	75	80	100	100	75	76	87.5	67.5	60	75		83	56	130	93	-47	58.6667	117.333
331	52	1	1	47	10	24/08/2000	44	1	36.5	18.75		21	15	0	95	25	66.6667	55	40	0	57.5	100	25	70	50	66.6667	0	16	0	20	60	25										lost to follow-up	25	23		23		56	112
333	47	0	1	39	8	24/07/2000	41	0	6.75		12	8	0	10	100	100	100	85	84	100	100	100	50										100	100	100	85	88	100	90	75	50		48		60	60	-12		0
335	52	0	1	52	4	16/06/2000	30	1	18.25	2.5	6.5	16	4	8	20	0	33.3333	30	56	37.5	32.5	75	25	25	0	100	35	76	50	67.5	70	75	35	0	66.6667	45	80	75	32.5	45	75		43	4	7	5.5	36		0
337	61	1	1	15	10	16/06/2000	44	0	20.25	30	25.25	21	26	22	45	25	0	25	68	75	57.5	60	100	40	0	0	60	68	75	67.5	60	100	22.2222	0	0	20	56	25	0	45	75		59	73	45	59	14		0
339	41	0	1	21	11	26/06/2000	38	0	32.25	30.5	42.75	19	21	24	95	50	33.3333	15	48	37.5	32.5	50	50	95	75	66.6667	20	72	62.5	57.5	50	75	95	50	100	25	68	62.5	45	50	50		52	81	60	70.5	-8		0
340	43	1	1	5	8	16/06/2000	41	0	15	11	18.75	18	8	10	70	100	100	85	76	100	90	55	50	65	100	100	70	92	100	80	85	50	55	75	100	70	88	100	80	70	50		16	16	48	32	-32	56	112
342	46	0	1	40	8	2000-04-07	41	1	74	65.75	61.5	28	28	28	90	0	33.3333	35	28	50	45	20	25	90	0	0	5	24	50	45	15	50	85	0	0	20	40	37.5	45	15	50		147	116	53	84.5	94		0
343	49	1	1	31	4	27/06/2000	20	0	70.75	70.6667	75.25	28	28	28	80	25	0	50	52	37.5	32.5	55	50	75	0	100	50	76	37.5	45	40	50	70	0	33.3333	60	72	37.5	22.5	62.5	50		242	274	102	188	140	28	56
345	40	1	1	10	11	13/06/2000	38	1	23.75	21.25	13.5	16	9	6	100	100	100	15	72	87.5	55	60	50	80	50	66.6667	35	64	87.5	100	50	50	85	75	100	30	72	75	55	35	50		5	4	6	5	-1		0
346	39	1	0	5	4	16/06/2000	20	1	20.25	18.75	15.5	15	9	9	85	25	100	50	80	100	45	55	50	80	100	100	55	88	100	57.5	60	50											21	50	4	27	17	59.5	129.5
348	42	1	1	1	10	16/06/2000	44	1	35.75	27.25	10.75	24	20	10	35	0	66.6667	25	80	37.5	22.5	45	25	50	0	33.3333	70	72	50	0	40	75	5	0	33.3333	30	40	12.5	22.5	35	0		42	123	0	61.5	42	56	140
354	27	1	1	10	10	26/06/2000	44	1	38.25	28.75	20.75	20	17	15	80	25	100	15	84	62.5	42.5	60	75	75	25	100	40	64	50	45	65	75	95	75	100	65	80	100	67.5	85	100		40	8	0	4	40	56	112
357	59	1	0	30	4	24/07/2000	20	0	19	24.25	31.75	16	18	19	100	100	100	55	36	100	70	50	50	100	100	100	60	36	75	57.5	45	25	95	100	100	50	48	75	57.5	40	50		64	80	58	69	6		0
358	37	1	1	4	4	28/09/2000	20	1	14.5			7	0	0	90	50	100	65	80	75	67.5	75	75																			lost to follow-up	7					56	112
359	53	1	0	8	2	2000-03-07	33	1	58.5	59.5	57.75	28	28	28	85	100	100	65	80	100	80	15	50	75	100	100	65	68	100	57.5	20	50	65	100	100	65	80	100	57.5	30	50		221	205	163	184	58		0
363	52	0	1	45	2	26/06/2000	33	0	59	18.75	43.75	28	20	26	95	100	66.6667	65	72	87.5	77.5	70	50	90	100	100	70	76	100	77.5	75	50	90	100	100	70	72	100	67.5	80	50		259	54	140	97	119		0
364	59	1	1	45	2	24/07/2000	33	1	30	24.25		20	18	0	90	0	0	45	60	62.5	45	75	75	55	0	0	20	40	37.5	45	45	50										withdrew consent	143	74		74			0
365	51	0	1	34	2	21/06/2000	33	1	22.25	4.5	6.25	20	6	10	100	100	100	65	84	100	67.5	85	50	100	50	0	50	56	37.5	55	60	50											44	42	37	39.5	7		0
369	52	1	1	28	2	2000-03-07	33	1	21.25	13.75	12.5	22	13	14	0	0	33.3333	5	36	12.5	0	0	50	0	0	100	15	56	37.5	22.5	0	75	0	0	33.3333	5	48	25	0	0	75		133	97	54	75.5	79	56	112
371	34	1	0	18	9	2000-03-07	24	1	9.5	8	9.5	10	7	9	95	75	66.6667	35	36	62.5	67.5	65	50	95	100	66.6667	50	52	87.5	77.5	85	75	95	75	100	50	60	87.5	67.5	70	75		16	20	15	17.5	1		0
372	53	1	1	23	2	2000-03-07	33	1	48.5	36.25	16.5	26	24	15	60	75	100	40	68	100	80	70	50	55	50	100	10	60	75	57.5	55	50	65	25	100	30	80	75	67.5	65	75		167	182	6	94	161	56	112
373	30	0	1	6	2	24/07/2000	33	1	17	8.75	17.75	15	7	12	100	0		60	88	62.5	32.5	70	50	100	50	100	75	88	100	32.5	60	50	100	100	100	55	80	100	57.5	70	75		55	10	10	10	45		0
374	52	1	1	30	9	2000-03-07	24	0	13.75			10	0	0	70	100	33.3333	60	64	100	77.5	50	25																			intercurrent illness	60						0
375	59	1	1	35	2	21/06/2000	33	0	17.5	13.25	19	14	11	11	75	0	0	45	76	62.5	80	80	100	75	0	50	55	68	75	75	65	50	50	50	33.3333	30	56	50	67.5	70	25		29	20	26	23	3		0
376	22	1	1	5	2	2000-04-07	33	0	10.75	11.3333		9	6.67	0	100	100	100	75	76	75	87.5	90	50	100	100	0	80	68	50	100	100	50										withdrew consent	3	4		4			0
377	57	1	1	9	3	2000-03-07	22	0	10.25	4.25	7.25	4	2	4	70	0	0	5	60	37.5	100	55	25	15	0	100	60	68	37.5	22.5	70	50	95	100	100	85	92	100	100	80	100		17	8	12	10	5		0
380	65	1	1	54	3	2000-03-07	22	1	41.25	15.75	15	17	10	8	35	0	100	50	68	50	22.5	60	50	45	75	100	65	80	100	67.5	55	75	25	25	66.6667	50	88	87.5	22.5	75	100		58	0	22	11	36		0
382	54	1	1	10	3	2000-03-07	22	1	9.5	2.5	2.25	10	2	5	85	100	100	60	68	75	65	75	50	85	100	0	50	48	75	90	65	50	95	100	100	80	80	100	90	85	75		19	7	21	14	-2	84	252
383	44	1	1	12	3	2000-03-07	22	0	16.25	17.5	11.5	8	8	12	95	25	100	65	64	75	75	50	25	95	0	100	55	72	75	77.5	40	50	95	0		60	76	87.5	45	60	50		45	33	23	28	22		0
384	36	1	1	20	3	2000-04-07	22	1	22	21.25	14.75	10	13	11	85	50	100	40	72	75	67.5	65	50	90	25	100	70	84	62.5	57.5	75	75	100	75	100	45	80	62.5	35	60	50		75	105	30	67.5	45	56	112
385	40	1	1	24	3	2000-03-07	22	0	24.75			14	0	0	75	50	100	5	64	62.5	32.5	20	50																			withdrew consent	70					46.6667	93.3333
386	45	1	0	24	3	24/07/2000	22	0	16.5		14	17	0	15	100	100	100	85	72	100	100	100	50										100	100	33.3333	80	64	75	100	100	50		35		26	26	9	87.1111	261.333
389	53	1	1	30	3	2000-03-07	12	0	42			24	0	0	55	0	0	40	64	37.5	22.5	40	50																			intercurrent illness	48					75.3846	150.769
390	53	1	1	20	9	24/07/2000	24	1	12.25			7	0	0	85	100	100	65	84	100	67.5	85	50																			withdrew consent	25						0
391	61	1	1	46	3	26/06/2000	22	0	37.75	27.75	28.75	23	23	23	90	100	100	60	56	87.5	67.5	45	50	70	100		30	68	100	50	35	50	25	100	100	85	64	100	80	40	75		271	228	246	237	25		0
392	46	1	1	28	3	2000-08-09	22	0	16.25	28	28.75	15	16	14	95	100	100	75	72	100	80	95	50	95	50	100	75	84	100	22.5	75	25	95	100	66.6667	50	76	75	57.5	70	50		44	24	55	39.5	-11	84	252
393	52	1	1	46	2	24/08/2000	33	0	12.5	20.75	25.75	7	11	10	90	75	100	65	72	100	87.5	75	50	90	75	100	60	80	100	77.5	90	50	100	100	100	65	76	100	100	95	50		31	65	22	43.5	9		0
394	36	1	1	7	3	24/07/2000	12	0	18.25	19.25	14.25	14	13	11	95	100	0	65	76	100	80	75	50	100	100	100	65	80	100	80	75	50	100	75	100	75	84	75	80	80	75		40	122	38	80	2		0
396	47	1	1	10	3	2000-03-07	22	1	19.75	13	12	7	7	6	100	100	100	80	80	100	100	85	50	100	100	100	85	80	100	100	85	50	100	100	100	80	92	100	90	80	50		17	37	9	23	8		0
398	52	1	1	32	3	24/07/2000	12	0	26.75	16.75	13	19	13	17	100	100	0	35	68	50	67.5	80	50	90	100	100	65	84	100	90	85	75	95	100	100	55	76	100	90	90	50		108	78	96	87	12		0
399	44	1	1	13	3	24/07/2000	12	1	76.5	48.25		28	26	0	70	25	100	35	80	62.5	55	40	25	60	50	100	60	72	62.5	67.5	75	75										withdrew consent	89	36		36			0
401	57	0	0	20	3	2000-03-07	12	1	17.75	11	14.25	21	14	16	88.8889	100	33.3333	60	60	62.5	77.5	70	75	90	75	100	65	68	100	67.5	75	100	90	100	100	80	72	75	57.5	85	100		257	68	32	50	225	56	112
404	50	1	0	8	3	24/07/2000	12	0	13.5	13.75	13.5	13	10	14	85	75	100	85	80	87.5	67.5	60	50	90	100	66.6667	75	88	87.5	67.5	60	50	90	75	66.6667	80	80	75	55	50	50		16	12	21	16.5	-5		0
406	45	1	1	5	3	24/07/2000	12	0	57.25	36	36.5	28	25	25	85	75	66.6667	55	80	75	67.5	35	100	90	100	100	70	80	75	45	45	75	90	100	33.3333	65	80	75	67.5	40	75		8	8	0	4	8		0
408	43	1	1	6	3	24/07/2000	12	1	11	3.5	3	15	6	5	100	100	100	75	84	87.5	77.5	55	50	95	100	100	60	68	100	67.5	65	50	95	100	100	60	80	87.5	67.5	75	75		8	7	0	3.5	8		0
410	54	1	1	30	3	2000-03-07	12	1	27.25	21	25	14	13	12	95	100	100	50	72	37.5	32.5	55	75	65	0	66.6667	45	60	50	45	30	50	85	100	100	80	76	100	100	50	75		25	7	33	20	-8		0
413	25	1	1	10	3	2000-03-07	12	0	28	24.75	14.75	18	19	11	100	100	33.3333	45	60	37.5	90	30	75	75	25	66.6667	35	56	75	67.5	10	25	85	100	33.3333	50	36	62.5	57.5	0	50		20	12	6	9	14		0
414	50	1	1	7	3	2000-03-07	12	0	13.75	12	13.75	9	9	8	95	0	66.6667	50	68	75	57.5	70	25	95	50	100	26.6667	72	75	67.5	65	75	80	0	33.3333	35	60	37.5	32.5	12.5	25		21	20	27	23.5	-6	56	168
415	36	1	1	19	3	26/06/2000	22	0	19.5	15.25	17	14	12	11	95	0	100	45	72	37.5	45	85	50	85	25	100	75	64	62.5	67.5	65	50	95	25	100	65	80	75	57.5	65	75		154	66	10	38	144	101.5	301
416	42	1	1	20	3	2000-03-07	12	1	12.75	4	4	12	8	3	100	50	33.3333	60	72	50	75	75	50	100	100	100	70	80	100	70	70	75	100	100	100	75	80	100	77.5	85	50		0	2	2	2	-2	84	252
418	30	1	1	9	3	24/07/2000	12	0	40.5			18	0	0	85	50	100	65	76	50	45	60	50																			withdrew consent	72						0
419	36	1	1	3	7	28/09/2000	16	0	27	43.25	15.75	19	23	10	90	100	33.3333	20	72	75	80	45	75	77.7778	25	33.3333	5	72	75	57.5	30	50	90	33.3333	0	35	76	75	67.5	45	50		12	27	4	15.5	8	56	112
420	51	1	1	40	3	2000-03-07	12	1	15.75	7.25	21.5	13	8	17	65	75	100	65	80	87.5	67.5	80	25	80	100	100	60	84	87.5	77.5	75	50	80	100	100	85	88	100	100	95	50		39	10	46	28	-7		0
424	49	1	1	36	9	2000-03-07	23	1	34.5	26	12	17	8	6	70	0	0	5	52	25	12.5	40	25	55	0	0	0	60	25	32.5	40	75	90	25	66.6667	25	52	62.5	45	65	100		55	42	12	27	43		0
425	54	1	1	20	9	24/08/2000	23	1	20.75			11	0	0	95	25	33.3333	55	64	50	55	65	75																			withdrew consent	48						0
426	43	1	1	31	7	24/07/2000	16	0	16.25			11	0	0	80	50	33.3333	35	72	87.5	77.5	60	25																			intercurrent illness	20						0
428	55	1	1	30	7	24/07/2000	16	1	15.25	7.25	3	8	4	2	70	50	100	55	84	100	45	90	75	65	0	100	70	76	75	45	70	75	75	75	100	60	76	100	57.5	60	75		31	5	0	2.5	31	84	252
429	56	1	1	20	7	24/07/2000	16	1	9.25	15.6667	23	7	8	11	30	0	100	50	64	75	90	75	50	94.4444	100	100	45	64	87.5	55	70	50	60	75	100	60	72	100	55	65	50		63	37	66	51.5	-3		0
431	57	1	1	20	7	24/07/2000	16	0	11.75	25	15	7	12	9	95	75	33.3333	60	48	50	75	50	50	90	0	100	55	52	62.5	32.5	45	50	80	50	33.3333	55	48	50	77.5	55	50		24	42	36	39	-12		0
432	18	0	1	16	3	24/07/2000	12	0	18.5	16.75	9.75	20	17	15	95	100	0	50	72	62.5	77.5	70	50	100	100	66.6667	40	80	75	67.5	70	50	100	100	66.6667	55	68	75	67.5	60	50		5	2	2	2	3		0
433	54	1	1	29	3	2000-05-07	12	0	18.5	18	25	14	13	15	85	100	100	85	84	100	77.5	85	50	75	75	100	70	80	87.5	90	75	50	75	50	100	70	84	75	57.5	80	50		0	6	10	8	-10	61.0256	132.821
434	61	1	1	53	3	24/07/2000	12	1	41.5	21.25	41.25	20	15	18	60	0	0	30	52	50	32.5	35	50	40	0	0	30	44	50	22.5	20	50	40	0	33.3333	30	56	50	22.5	20	50		138	84	108	96	30		0
435	43	1	1	8	3	24/07/2000	12	1	19		24.25	13	0	9	60	25	33.3333	20	44	37.5	12.5	30	25										65	0	0	30	64	62.5	32.5	45	75		34		46	46	-12		0
441	37	1	1	21	3	24/07/2000	12	1	12.75	23.25	9.25	10	16	7	100	100	100	70	88	100	100	90	100	100	100	100	80	76	100	77.5	90	50	100	100	100	70	76	87.5	90	90	50		54	90	54	72	0		0
442	30	1	1	11	3	24/07/2000	12	1	22.5			13	0	0	35	100	100	50	48	75	65	85	50																			withdrew consent	39					84	168
444	42	1	1	36	7	24/07/2000	16	1	12.5	12.75	10.5	12	10	7	75	75	100	35	64	50	45	45	50	80	75	100	25	80	62.5	57.5	40	50	85	100	100	35	72	100	67.5	55	75		22	39	28	33.5	-6		0
446	28	1	1	19	3	24/07/2000	12	0	13			12	0	0	100	0	100	45	64	37.5	50	80	75																			withdrew consent	6						0
447	47	1	1	6	3	24/07/2000	12	0	9.25			7	0	0	80	100	100	50	88	87.5	67.5	85	75																			withdrew consent	29					58.7097	117.419
449	48	1	0	20	3	24/07/2000	12	1	13.25	26	10.25	10	20	6	100	100	100	80	76	100	87.5	100	50	100	100	100	70	88	100	90	95	50	100	100	100	70	84	100	67.5	95	50		42	60	24	42	18		0
450	29	1	1	17	7	24/07/2000	16	0	13			10	0	0	100	50	100	70	80	75	77.5	70	50																			withdrew consent	13					56	112
451	44	1	1	4	7	24/07/2000	16	1	14	13.25	16	18	14	17	90	75	100	60	84	87.5	57.5	80	50	95	100	100	80	84	100	100	70	50	75	0	100	65	84	75	32.5	25	25		18	0	0	0	18	57.8667	121.333
452	50	0	1	36	9	24/07/2000	23	0	20	30.25	19.75	10	17	12	100	100	100	85	76	100	90	100	50	100	100	100	95	90	100	90	100	50	95	100	100	95	84	100	90	100	50		56	72	28	50	28	56	112
455	54	1	1	17	9	24/07/2000	23	1	17	11.5	7.5	20	18	12	85	75	100	55	64	100	90	80	75	90	100	100	45	68	87.5	90	75	50	90	100	100	55	76	100	57.5	65	75		95	28	30	29	65		0
456	34	1	1	18	9	24/08/2000	23	0	14.25	11.5	10.5	13	11	9	100	100	100	70	80	100	55	65	50	100	100	100	80	68	100	90	80	75	100	100	100	80	76	100	90	75	75		7	5	0	2.5	7		0
458	56	0	1	15	7	24/07/2000	16	1	17.75	17.25	16.75	16	13	12	100	100	100	60	76	100	100	75	50	100	100	100	85	80	100	100	75	50	100	75	100	75	76	100	87.5	75	75		91	74	75	74.5	16		0
459	51	1	1	30	7	24/07/2000	16	0	16.25	8.25	18.25	16	8	16	75	100	100	55	56	100	67.5	90	50	80	50	100	50	60	100	67.5	80	50	80	100	100	60	72	100	70	70	50		5	8	10	9	-5	84	252
460	29	1	1	10	3	24/07/2000	12	1	12	3.33333	7.25	8	4	5	100	75	66.6667	60	68	75	75	60	50	95	75	66.6667	45	60	75	67.5	50	50	100	75	33.3333	45	52	75	57.5	60	50		18	2	6	4	12	56	112
463	49	1	1	33	3	2000-08-09	12	0	42.25	38.25	9	23	16	7	90	100	66.6667	65	68	75	67.5	80	50	90	100	66.6667	75	80	75	77.5	80	50	100	100	100	80	80	100	100	90	75		5	1	4	2.5	1	62	141.2
464	53	1	1	9	7	24/07/2000	16	0	19.25	7.75	11.75	10	6	6	70	25	100	65	80	87.5	45	45	50	90	50	0	55	68	75	77.5	45	50	85	0	100	65	72	87.5	55	55	50		31	27	36	31.5	-5		0
467	46	0	1	19	9	24/07/2000	23	0	63.75	59	71.5	28	28	28	100	100	100	40	68	87.5	67.5	45	25	95	100	66.6667	40	44	50	77.5	45	25	95	100	100	55	68	100	67.5	40	50		66	149	76	112.5	-10		0
468	46	1	0	5	3	24/07/2000	12	0	9.25	8.75	5.25	5	4	5	90	25	100	45	68	62.5	55	70	50										85	100	66.6667	55	68	75	67.5	65	50		6	4	6	5	0		0
469	41	1	1	20	3	24/07/2000	22	1	32.5	29.5	9.5	16	16	5	85	50	100	70	88	75		65	50	75	75	100	55	84	75	67.5	50	50	90	100	100	65	36	100	100	70	100		18	16	7	11.5	11		0
470	49	0	1	24	9	24/07/2000	23	0	36.25	41.75	46.75	26	28	28	100	0	100	70	68	75	77.5	40	75	95	0	100	70	72	75	67.5	45	75	95	0	100	70	80	62.5	45	40	75		298	295	155	225	143	84	252
471	49	1	1	15	7	24/07/2000	16	0	17.75	14.75	7.25	7	6	6	100	0	100	90	76	87.5	100	100	50	100	100	100	85	84	100	87.5	100	50	100	100	100	95	84	100	100	100	50		9	7	4	5.5	5		0
472	43	0	1	35	9	29/08/2000	23	1	77			28	0	0	40	0	0	35	52	37.5	32.5	20	50																			withdrew consent	556						0
473	46	1	1	25	7	24/07/2000	16	1	13.25	10	2.75	10	7	4	100	100	33.3333	60	52	100	80	80	75	100	100	33.3333	55	52	62.5	90	80	50	100	100	100	70	72	100	57.5	75	75		60	51	20	35.5	40		0
474	61	0	1	45	9	24/07/2000	23	1	11	14.75	9.5	6	8	7	90	100	100	75	88	100	100	90	50	95	100	100	80	90	100	77.5	75	50	95	100	100	80	88	100	90	70	75		30	66	31	48.5	-1		0
477	57	1	1	8	7	24/07/2000	16	1	39	15.75	5.25	23	12	6	10	0	33.3333	10	52	50	0	20	25										0	0	0	20	44	0	0	20	0		76	12	0	6	76		0
478	22	1	1	6	7	24/08/2000	16	0	38.5	25	33	19	14	17	100	0	100	55	68	87.5	77.5	87.5	50	100	100	100	70	72	87.5	77.5	87.5	50											16	34	26	30	-10	84	252
480	59	1	1	30	9	24/07/2000	23	1	9.5	7.25	11.75	3	4	8	85	0	100	55	80	75	57.5	70	25	50	0	66.6667	40	64	62.5	45	45	50	70	25		65	76	75	75	70	75		32	12	30	21	2		0
481	40	1	1	17	9	24/07/2000	23	0	12	3.75	8	10	4	7	95	100	100	35	60	87.5	67.5	55	50	95	100	66.6667	25	60	87.5	90	60	50	95	100	0	25	56	75	77.5	50	50		50	6	6	6	44		0
482	52	1	1	8	9	24/08/2000	23	1	16.75	12	12.75	17	17	13	60	0	0	40	48	50	45	65	50	65	0	0	45	52	62.5	57.5	55	50	60	0	33.3333	45	44	75	67.5	60	75		0	2	0	1	0	77	217
486	54	0	1	15	3	2000-08-09	22	0	9.75			14	0	0	100	100	0	45	40	75	77.5	65	50																			withdrew consent	57						0
488	31	0	1	2	9	24/08/2000	23	1	28.5	14	17.25	28	22	23	85	100	66.6667	50	60	62.5	32.5	60	75	85	100	66.6667	40	56	37.5	67.5	70	75	85	100	100	45	52	87.5	67.5	45	50		17	7	3	5	14		0
489	49	0	1	37	7	24/08/2000	16	0	10.25			10	0	0	95	100	100	60	80	87.5	90	65	50																			withdrew consent	13						0
494	31	1	1	13	9	24/08/2000	24	0	14.5	22.25	16.75	12	17	16	100	50	0	30	48	62.5	32.5	25	25	85	50	0	5	60	75	67.5	15	25	100	0	100	55	72	75	32.5	55	50		53	83	61	72	-8		0
497	39	1	1	27	3	24/07/2000	12	0	31.75	8.25	6.5	13	3	3	100	0	0	15	40	37.5	0	60	50	100	100	100	40	76	75	42.5	85	50	75	0	0	40	64	50	32.5	60	50		90	20	12	16	78	56	112
498	61	0	1	49	7	24/08/2000	16	1	20.75	11	12.5	17	7	12	100	25	0	70	76	50	55	62.5	50	100	100	100	65	72	100	67.5	60	75	100	100	66.6667	80	88	100	77.5	70	50		91	48	66	57	25		0
500	41	1	1	10	3	2000-08-09	12	1	45.5	32	67	18	15	24	80	50	100	15	52	50	45	65	50	45	25	100	20	44	50	32.5	55	50											18	13	4	8.5	14		0
501	50	1	0	2	3	2000-08-09	12	0	47.5	63	33	27	28	19	90	50	100	55	76	87.5	75	85	50	55	25	100	20	56	50	87.5	80	50	95	75	66.6667	40	48	75	100	60	50		10	0	0	0	10		0
503	56	1	1	46	3	2000-08-09	12	1	8.75	13	8	5	4	4	95	100	100	85	88	100	67.5	75	75	95	100	100	80	84	100	90	75	75	100	100	100	80	84	100	90	85	75		12	8	8	8	4		0
504	60	1	1	21	7	24/08/2000	16	1	20	15.25	25	14	16	13	90	75	100	80	72	62.5	100	80	50	100	100	100	95	64	100	57.5	100		90	100	100	90	72	75	67.5	85	75		57	42	24	33	33		0
505	43	1	1	12	3	24/07/2000	22	1	15	6	2	9	3	1	85	100	100	60	48	87.5	67.5	55	75	90	100	100	80	70	100	67.5	45	50	85	100	100	80	72	87.5	90	50	75		38	6	6	6	32		0
506	19	1	1	4	3	2000-08-09	12	0	18.75			9	0	0																												withdrew consent	29						0
507	46	1	0	4	3	14/12/2000	12	1	11.5			11	0	0	100	100	33.3333	60	56	62.5	90	90	50																			treatment hassle	1						0
508	52	1	1	15	7	24/08/2000	16	1	11.5	17	4.5	6	10	4	85	100	66.6667	5	56	62.5	57.5	70	50	85	50	0	10	60	37.5	67.5	60	75	85	50	0	5	60	75	67.5	70	100		6	36	0	18	6	91	273
509	44	1	1	3	7	24/08/2000	16	1	24.75	4.25	0	11	3	0	85	0	100	25	72	25	77.5	45	50	90	100	100	60	72	87.5	90	70	25	100	100	100	75	72	100	90	85	75		14	4	0	2	14		0
511	52	1	1	47	9	24/07/2000	23	0	29			27	0	0	94.4444	0	0	60	80	75	65	65	50																			withdrew consent	73						0
512	41	1	1	6	9	24/08/2000	23	1	11.25	26.25	10	12	27	10	95	50	100	60	68	62.5	57.5	75	50	65	100	100	70	80	75	67.5	65	100	95	100	66.6667	75	68	75	90	75	50		25	56	7	31.5	18		0
516	49	1	1	5	3	2000-08-09	12	0	41.25	36.75	29	28	26	25	90	25	33.3333	45	68	87.5	55	55	50	100	50	0	45	60	75	45	60	50	90	75	33.3333	55	72	87.5	67.5	60	50		8	8	7	7.5	1		0
518	55	0	1	2	3	2000-08-09	12	1	18.75	20.25	11	25	23	17	100	75	33.3333	45	52	62.5	67.5	70	50	95	100	33.3333	45	60	100	77.5	85	50	90	100	100	60	68	100	80	80	75		1	16	1	8.5	0		0
519	63	1	1	44	7	24/08/2000	16	0	22.25	16.25	19.75	14	22	10	35	25	33.3333	25	20	37.5	67.5	35	50	35	75	0	45	44	62.5	45	25	75	38.8889	100	0	30	24	50	45	35	50		31	25	28	26.5	3	84	252
521	50	0	1	10	3	2000-08-09	12	0	11.5	9	7.5	10	4	6	100	100	100	70	88	100	55	95	50	35	100	100	70	84	62.5	100	75	50	100	100	100	70	80	87.5	55	85	50		56	28	28	28	28		0
522	52	1	1	40	8	24/08/2000	54	0	25.25	12	22.75	25	12	27	90	100	100	25	60	50	87.5	75	75	100	100	100	80	76	100	90	75	50	45	100	33.3333	45	68	75	67.5	75	100		118	19	16	17.5	102		0
523	41	1	1	21	7	24/08/2000	16	1	14	13.5		9	9	0	85	100	100	35	72	62.5	90	50	50	95	50	100	45	68	75	67.5	30	50										withdrew consent	45	69		69			0
524	39	1	1	3	3	2000-08-09	12	1	14.25	4	12.5	13	3	6	100	100	100	50	72	87.5	100	85	50	100	100	100	80	80	100	90	75	100	100	100	100	75	80	100	67.5	90	75		23	7	37	22	-14		0
525	52	1	1	23	9	29/08/2000	23	1	14			9	0	0	95	0	100	50	80	75	80	65	25																			intercurrent illness	42						0
530	41	1	1	30	9	24/08/2000	23	0	13.75	22.5	16.25	17	18	19	95	0	0	75	84	50	32.5	85	50	95	0	0	45	72	37.5	32.5	75	50	100	50	100	65	88	75	67.5	75	50		90	130	42	86	48		0
535	25	1	1	19	1	24/08/2000	45	1	21	23	11	13	15	8	90	75	33.3333	35	56	62.5	45	20	50	95	0	100	60	68	75	67.5	30	50	80	0	33.3333	20	48	50	10	30	50		28	32	8	20	20		0
536	26	1	1	10	6	14/12/2000	18	0	32.5			17	0	0	100	100	100	70	68	100	80	85	50																			withdrew consent	12						0
539	53	0	1	10	6	29/08/2000	18	0	11.25	18.75		10	19	0	100	50	0	50	44	62.5	55	65	50	77.7778	0	0	35	52	50	55	25	25										withdrew consent	20	8		8			0
540	54	1	1	40	6	24/08/2000	18	1	28.25	13.75	10	18	11	9	85	0	33.3333	30	72	62.5	45	40	50	65	0	100		20	62.5	40	30	75	75	100	100	40	64	100	45	45	75		103	44	6	25	97	50.4	100.8
542	32	1	1	18	3	2000-08-09	55	1	16.5	19		19	14	0	100	75	33.3333	60	48	75	57.5	40	50	100	100	0	55	28	75	57.5	55	50										lost to follow-up	26	14		14		33.4194	74.9677
543	30	1	0	15	2	28/09/2000	33	1	18.5			13	0	0	95	100	100	80	88	100	100	90	50																			lost to follow-up	12						0
546	54	1	1	19	6	2000-05-09	18	1	17			10	0	0	70	0	33.3333	20	56	37.5	45	45	75																			withdrew consent	16						0
547	39	1	1	7	6	2000-08-09	18	0	17			14	0	0	60	0	66.6667	20	44	50	32.5	25	50																			withdrew consent	85						0
548	37	1	1	26	6	28/09/2000	18	0	35.5	26	16.5	24	17	9	100	50	100	40	68	100	67.5	40	100	100	100	100	55	56	100	67.5	40	50	100	0	100	45	76	37.5	32.5	35	75		169	126	1	63.5	168		0
549	40	1	1	5	6	29/08/2000	18	0	23.5	12.25	17	13	9	11	100	25	33.3333	70	76	75	45	80	50	95	0	100	75	72	75	45	85	50	100	100	100	80	80	100	77.5	90	100		60	48	27	37.5	33	30.8966	61.7931
550	33	0	1	10	6	2000-06-09	18	1	34			23	0	0	100	50	100	65	88	100	87.5	85	50																			withdrew consent	41						0
553	49	1	1	31	6	2000-05-09	18	0	68.5	65.75	73.75	28	28	28	85	75	33.3333	60	68	75	67.5	40	75	70	75	100	55	64	87.5	45	30	75	75	100	100	65	76	87.5	57.5	50	75		247	231	222	226.5	25	28	56
554	50	1	1	37	6	28/09/2000	18	1	15.25	8.25	8.25	13	9	11	85	100	100	55	80	100	77.5	75	50	90	100	100	70	76	100	90	75	75	90	100		50	80	100	100	75	75		17	8	4	6	13		0
555	45	1	1	33	6	29/08/2000	18	0	40.5	33	26	26	20	22	55	100	66.6667	50	72	62.5	77.5	40	50										85	100	100	75	84	75	77.5	75			127	95	12	53.5	115	56.5833	113.167
558	56	1	1	11	6	2000-05-09	18	0	16.25	13	12.75	9	7	7	90	100	100	45	64	75	42.5	80	50	94.4444	0	100	80	72	75	80	90	75	85	100	100	80	64	100	77.5	85	75		28	30	31	30.5	-3		0
559	23	1	1	5	6	2000-05-09	18	1	52.75	20	17.5	21	13	12	45	0	100	30	56	87.5	12.5	40	25	20	0	0	10	60	37.5	0	40	50	20	0	33.3333	35	48	37.5	12.5	35	25		0	0	0	0	0		0
563	43	1	1	30	6	2000-05-09	18	1	21.75	20.25	6	9	10	3	90	100	100	70	76	100	77.5	75	50	100	0	100	70	80	75	77.5	80	50	100	0	33.3333	70	76	75	87.5	90	50		0	0	0	0	0		0
564	41	1	1	21	6	2000-05-09	18	1	26.25	17	16.75	14	13	13	90	50	100	55	68	87.5	55	75	50	90	100	100	60	64	100	77.5	75	50	90	100	100	60	68	87.5	80	75	50		132	66	43	54.5	89	37.3333	74.6667
566	48	1	1	21	1	2000-05-09	45	0	18	18.75	15.5	10	12	7	75	0	66.6667	45	52	37.5	10	20	50	60	0	100	60	64	75	32.5	20	25	85	25	66.6667	35	48	50	67.5	35	50		37	35	25	30	12		0
567	60	1	1	2	6	2000-08-09	18	0	29.5	39	28.25	15	17	13	35	50	0	30	56	50	45	45	25	90	0	100	65	84	75	87.5	70	25	75	100	100	35	80	75	57.5	40	75		13	11	0	5.5	13		0
568	59	1	1	41	6	2000-05-09	18	1	47.75	98.5	47.25	28	28	28	80	50	66.6667	75	76	75	32.5	50	100	35			30	44	62.5	32.5	30	50	30			40	48	50	45	25	75		366	392	365	378.5	1		0
569	53	1	1	6	6	2000-05-09	18	1	22.5	13.25	11.75	13	12	12	65	100	100	35	72	75	57.5	75	100	70	75	100		40	75	80	50	75	60	50	100	35	68	75	57.5	50	75		67	25	22	23.5	45		0
577	45	1	1	26	6	19/10/2000	18	1	16.25	13.75	19.75	14	9	15	90	50	66.6667	55	60	87.5	42.5	50	75	80	50	66.6667	60	60	75	67.5	70	50	90	100	100	40	68	100	57.5	45	50		122	148	54	101	68		0
578	64	1	0	3	6	19/10/2000	18	0	13	5.75	2.75	10	12	6	70	0	0	25	68	75	45	55	75	35	0	0	45	40	62.5	32.5	40	25	45	0	0	25	48	37.5	45	25	50		0	0	0	0	0		0
579	42	1	1	10	6	19/10/2000	18	1	9.75	10.25	11.75	8	9	7	100	100	66.6667	60	68	75	90	70	50	100	100	100	80	76	87.5	87.5	70	50	100	100	100	80	88	87.5	90	85	50		30	37	34	35.5	-4		0
580	49	1	1	38	6	28/09/2000	18	0	9.25			4	0	0	90	100	100	85	88	100	87.5	80	50																			withdrew consent	36						0
581	57	0	1	41	6	19/10/2000	18	0	21.25			12	0	0	80	75	33.3333	55	76	75	57.5	56.25	50																			withdrew consent	86						0
582	51	1	1	20	6	19/10/2000	18	0	9.25	14.25	2	8	11	3	75	0	100	20	64	75	32.5	65	25	65	50	33.3333	15	52	87.5	57.5	65	25	75	25	100	10	56	75	57.5	65	25		31	19	5	12	26		0
584	48	1	1	18	6	28/09/2000	18	1	18			14	0	0	55	50	100	20	44	75	77.5	25	50																			lost to follow-up	31						0
586	51	1	1	38	6	19/10/2000	18	1	24.5	57.25		22	22	0	90	50	0	50	44	50	25	25	25	90	75	66.6667	70	44	37.5	35	37.5	75										lost to follow-up	184	148		148			0
587	28	1	1	3	6	28/09/2000	18	0	25.75	8.5	40	15	8	16	65	75	66.6667	95	88	87.5	57.5	75	100	65	100	100	65	68	100	90	100	100	55	75	66.6667	95	80	100	32.5	95	100		70	8	77	42.5	-7		0
588	63	1	1	10	6	28/09/2000	18	0	9.25	14.75	17.5	8	12	13	50	50	100	60	60	87.5	67.5	65	25	45	100	100	55	80	87.5	67.5	70	25	55	100	33.3333	60	64	100	67.5	70	50		26	55	54	54.5	-28		0
590	65	1	1	40	6	28/09/2000	18	1	20.5	12.25	12.75	9	6	9	85	100	100	75	68	87.5	57.5	75	50	95	100	100	80	80	100	57.5	70	50	85	100	66.6667	70	64	87.5	67.5	70	50		49	36	30	33	19		0
591	56	1	1	37	6	28/09/2000	18	0	39.25	35.25	32	24	25	18	90	50	0	15	72	50	32.5	65	50	81.25	50	0	15	60	50	45	55	25	75	0	0	15	44	37.5	32.5	45	25		68	67	66	66.5	2		0
592	38	1	1	4	5	28/09/2000	26	1	24.75	20	27	25	26	26	90	100	33.3333	35	44	62.5	57.5	50	50	90	0	0	20	44	50	45	35	50			0	10	36	25	45	25	25		49	24	17	20.5	32		0
594	40	1	1	6	5	19/10/2000	26	1	11	6.75	18.75	7	3	7	100	0	33.3333	50	56	50	32.5	65	75	100	0	100	65	64	87.5	55	60	100	50	0	0	50	60	50	45	45	50		88	18	38	28	50		0
596	31	1	1	14	8	19/10/2000	42	1	31.5	32.5	22.75	23	20	18	90	25	66.6667	50	64	75	70	25	50	100	75	66.6667	55	56	75	77.5	45	75	90	25	66.6667	60	48	75	55	35	50		39	81	84	82.5	-45	56	112
597	50	1	1	38	8	19/10/2000	42	0	64.5			28	0	0	90	100	100	75	68	100	80	75	50																			intercurrent illness	222						0
598	20	1	1	4	8	19/10/2000	42	1	44.5	45.25	34.75	28	28	28	100	100	100	60	80	100	100	55	50	100	100	66.6667	70	72	75	67.5	70	75	100	75		70	80	50	75	55	75		76	102	72	87	4		0
601	51	1	1	10	5	28/09/2000	26	0	16	25.75	8.25	9	11	5	75	75	100	80	84	100	80	90	75	75	50	66.6667	30	48	37.5	90	25	25	70	50	100	75	88	100	67.5	30	75		25	36	15	25.5	10		0
603	42	1	1	2	8	19/10/2000	42	1	61.75	42.5	27.25	28	26	20	80	100	100	80	84	87.5	90	65	75	80	25	66.6667	35	48	62.5	57.5	65	50	85	100	100	55	64	100	67.5	65	100		239	166	91	128.5	148	56	112
604	51	1	1	12	5	28/09/2000	26	1	30	27.25	4.5	20	16	3	100	0	33.3333	25	64	25	12.5	85	50	85	0	0	10	32	12.5	0	25	0	100	100	100	60	76	75	67.5	85	100		126	90	16	53	110		0
606	52	1	1	10	6	19/10/2000	18	0	31	24		19	17	0	90	50	100	50	80	75	57.5	35	50	90	75	66.6667	50	60	87.5	67.5	60	50										withdrew consent	15	35		35			0
607	23	1	1	11	6	2001-08-01	18	1	17.6667			10.67	0	0	95	100	100	40	48	87.5	32.5	45	25																			intercurrent illness	11						0
608	48	1	1	15	6	19/10/2000	18	1	9.5	28	14.25	9	11	9	100	100	100	75	68	87.5	87.5	90	50	100	100	100	70	68	75	77.5	90	50	100	25	66.6667	70	64	50	75	100	75		18	57	40	48.5	-22		0
612	55	1	1	31	6	19/10/2000	18	0	18.25	11	9.5	14	9	6	95	25	0	25	52	75	55	20	75	90	0	100	15	64	75	67.5	25	75	85	0	100	60	80	75	42.5	15	50		58	8	21	14.5	37		0
614	47	1	1	8	6	28/09/2000	18	1	26.25	13.5	9	17	9	7	85	50	100	75	84	75	67.5	70	75	90	75	100	80	84	100	67.5	60	100	95	100	100	70	88	100	90	85	100		27	6	12	9	15		0
617	50	1	1	2	8	19/10/2000	42	0	17	8.75	4.5	11	6	4	95	75	33.3333	75	64	87.5	80	90	75	95	50	33.3333	70	76	100	80	80	75	100	100	100	85	68	100	77.5	95	100		14	12	6	9	8		0
619	34	1	1	5	6	19/10/2000	18	0	22.25	33.75	15.75	13	18	14	100	25	0	25	52	75	75	50	50	100	75	66.6667	15	48	25	67.5	45	25	95	50	0	15	40	37.5	67.5	50	50		22	38	12	25	10	84	252
620	29	1	1	21	8	2000-09-11	42	0	9.25	9.5	7.25	9	10	5	80	0	33.3333	25	52	37.5	22.5	80	25	85	75	33.3333	25	40	62.5	67.5	80	50	90	0	100	10	48	62.5	57.5	70	25		28	42	12	27	16	56	112
621	37	0	1	20	8	20/11/2000	42	0	23.25	18	16	18	13	14	100	50	33.3333	65	72	62.5	32.5	80	50	95	25	33.3333	70	76	75	57.5	75	50	100	25	0	60	80	50	67.5	70	50		0	4	4	4	-4		0
622	56	0	1	23	8	19/10/2000	42	1	11.75	4.75	3.75	11	5	5	95	0	66.6667	45	76	87.5	45	75	50	85	0	0	40	80	50	32.5	70	50	95	75	100	80	88	100	80	75	50		10	5	5	5	5		0
623	39	0	1	4	8	2000-09-11	42	0	22.5			26	0	0	95	0	100	30	60	62.5	65	65	50																			withdrew consent	124						0
624	61	1	1	36	6	14/12/2000	18	0	57.75	61.75	52	28	21	21	75	50	100	65	76	100	62.5	75	100	75	75	100	70	76	100	57.5	75	100	60	50	0	45	56	75	57.5	70	50		275	182	154	168	121	70.5185	141.037
627	56	0	1	42	8	14/12/2000	42	1	15	15.75	29.25	15	11	19	95	100	100	75	72	100	77.5	60	50	100	100	66.6667	85	56	75	90	65	50	100	100	0	70	40	75	67.5	50	50		60	73	54	63.5	6		0
628	57	1	1	31	5	19/10/2000	26	1	9.5	10.75	10.25	8	8	9	95	25	100	55	64	75	45	65	50	95	75	100	50	68	87.5	57.5	70	50	100	50	100	45	68	75	57.5	60	25		28	32	19	25.5	9	84	252
630	58	1	1	45	8	19/10/2000	42	0	37	40	7.25	19	23	3	80	75	100	50	80	75	67.5	75	50	65	0	100	25	72	37.5	45	60	50	85	100	66.6667	60	72	75	77.5	75	50		95	68	14	41	81		0
631	58	1	1	41	5	2000-09-11	26	0	58.25			27	0	0	15	25	0	30	72	50	22.5	10	50																			withdrew consent	241						0
632	29	0	1	15	3	14/12/2000	10	1	13.75			16	0	0	95	100	100	65	68	75	90	60	50																			withdrew consent	0						0
634	64	0	1	30	8	19/10/2000	42	0	70			28	0	0	85	100	100	50	68	100	80	70	50																			withdrew consent	196					84.9655	169.931
635	49	1	1	41	3	14/12/2000	10	0	39.5	49.5	38.75	17	22	18	80	25	100	60	84	75	77.5	40	50	80	0	66.6667	50	56	75	45	35	50	95	0	0	55	64	50	55	40	50		22	9	84	46.5	-62	88	264
636	54	1	1	48	3	14/12/2000	10	0	16.5	20.25	13.5	13	20	12	90	100	66.6667	50	60	87.5	90	80	50	80	0	100	50	56	75	77.5	80	50	65	25	33.3333	45	64	62.5	57.5	60	75		66	116	36	76	30		0
638	25	1	1	15	3	14/12/2000	10	1	12.25	10.5	7.5	10	8	6	95	75	100	75	76	100	67.5	80	75	100	0	100	65	76	50	55	90	75	100	0	100	65	76	50	100	80	50		40	52	22	37	18		0
640	56	1	1	22	3	27/11/2000	10	0	24.75	34.5		24	25	0	65	100	100	55	68	75	55	75	50	75	75	100	55	68	62.5	45	65	50										died	46	46		46			0
641	44	1	1	30	3	20/11/2000	10	1	26.25			10	0	0	45	0	0	45	40	50	35	30	75																			intercurrent illness	66					70	182
642	59	1	1	20	3	27/11/2000	12	0	8.75	10.75	7.75	8	5	6	75	100	100	60	76	100	87.5	45	75	95	0	100	55	88	75	55	55	75	75	0	100	50	88	100	67.5	62.5	75		6	12	39	25.5	-33	55.0345	110.069
645	36	1	0	24	6	2001-08-01	18	0	27.6667			18.67	0	0	95	100	0	70	72	87.5	100	85	50																			lost to follow-up	26						0
646	27	1	1	7	3	20/11/2000	10	0	22.25	19.75	21.25	15	17	17	90	50	0	65	56	75	57.5	65	50	90	25	0	60	72	75	45	50	25	90	0	33.3333	40	32	50	67.5	40	25		53	48	21	34.5	32		0
647	55	1	1	42	3	20/11/2000	10	0	40.25	20.75	22.75	16	14	15	95	0	100	75	92	75	67.5	85	50	90	75	100	70	84	100	65	90	100	95	100	100	80	88		50	90	75		189	109	122	115.5	67		0
648	48	1	1	36	8	2000-09-11	42	1	15.25	14.75	3	12	11	4	95	25	100	75	72	75	67.5	90	50	95	50	100	75	84	75	55	90	50	95	50	100	75	84	100	67.5	85	50		49	56	12	34	37		0
650	31	0	1	2	3	2001-02-02	10	1	9.5	5.5	14	13	6	15	95	75	33.3333	40	20	12.5	67.5	30	50	85	75	33.3333	45	36	25	70	30	50	90	50	0	45	28	12.5	22.5	15	25		32	38	54	46	-22		0
655	44	0	1	7	6	14/12/2000	18	1	23	19	9.5	16	19	8	75	0	0	20	36	12.5	65	25	75										80	0	0	55	72	62.5	77.5	40	75		68	21	5	13	63	28	56
656	38	1	1	25	6	14/12/2000	18	1	31	31.75	19.5	22	24	25	95	0	0	30	48	50	32.5	80	50	90	0	0	15	48	50	22.5	80	50	95	100	100	65	68	87.5	77.5	90	75		165	192	126	159	39		0
659	25	1	1	12	3	14/12/2000	10	0	31.75			26	0	0	100	100	100	60	64	100	67.5	85	50																			withdrew consent	29						0
662	37	1	1	20	3	27/11/2000	10	1	64	26	8.25	22	13	6	90	75	0	30	36	25	45	30	25	80	50	33.3333	30	40	12.5	67.5	25	25	90	50	0	30	20	25	32.5	20	50		88	23	3	13	85	66.5	171.5
667	48	1	1	18	6	27/11/2000	18	1	17.5	17.75	22	7	9	9	80	100	100	40	56	62.5	77.5	75	50	90	50	100	70	68	62.5	65	80	50	100	25	100	50	84	62.5	67.5	62.5	50		54	78	78	78	-24		0
668	47	1	1	39	3	27/11/2000	10	1	20.25	11	7	11	11	7	100	25	100	60	72	75	45	65	50	95	75	100	50	72	75	77.5	55	50	95	100	100	65	72	87.5	90	55	75		54	27	12	19.5	42	84	252
671	51	0	1	41	8	2000-09-11	42	1	16.75	1.75	8.75	17	4	10	90	100	100	70	72	100	87.5	60	50	85	100	100	65	80	100	67.5	55	50	80	100	100	60	60	75	67.5	55	75		48	0	20	10	28		0
672	45	1	1	25	3	2000-09-11	10	1	9.25	12	19.25	7	8	12	85	100	100	60	60	75	77.5	100	50	90	25	0	40	52	62.5	32.5	80	50	90	75	100	45	60	62.5	65	80	50		43	20	80	50	-37		0
674	55	1	1	2	8	2000-09-11	42	1	12.75	19.25	41.25	15	20	28	75	75	33.3333	10	36	62.5	67.5	30	25	70	50	33.3333	0	44	50	67.5	40	25	90	75	66.6667	5	44	37.5	80	40	50		12	12	10	11	2		0
676	42	0	1	5	2	14/12/2000	33	0	16.5	20.25	3.5	21	7	4	85	75	0	55	50	50	87.5	50	25	33.3333	0	0	55	52	50	12.5	35	50	66.6667	50	0	75	56	62.5	67.5	50	50		31	12	2	7	29		0
677	54	1	1	44	3	20/11/2000	10	0	10	18.75	10.25	7	18	10	95	75	100	65	76	100	70	75	50	90	75	100	50	76	87.5	57.5	70	50	85	50	100	50	72	50	57.5	75	50		8	9	3	6	5	84	252
679	41	1	1	27	3	27/11/2000	10	0	27.5			17	0	0	95	100	100	80	88	50	100	80	50																			lost to follow-up	73					84	252
681	36	1	1	4	3	13/02/2001	10	0	50.25			21	0	0	45	0	0	5	80	62.5	12.5	10	25																			lost to follow-up	186						0
683	43	1	1	24	10	20/11/2000	56	0	53.75	50	42.25	27	27	28	40	0	33.3333	25	64	50	22.5	20	50	38.8889	25	0	25	64	37.5	22.5	15	25	30	0	33.3333	15	60	25	32.5	15	50		4	0	1	0.5	3		0
684	53	1	1	48	3	27/11/2000	10	1	37.5	25	37.5	18	15	19	90	25	33.3333	40	72	62.5	45	30	50	95	0	0	55	60	75	67.5	70	50	100	100	33.3333	65	64	87.5	45	85	50		120	108	109	108.5	11		0
685	56	1	1	38	6	20/11/2000	18	0	9	4.75	31.75	7	4	17	95	100	100	75	80	87.5	100	65	50	100	50	33.3333	55	60	75	67.5	70	50	95	50	33.3333	40	64	75	67.5	50	50		78	36	98	67	-20		0
687	42	1	1	31	3	20/11/2000	10	0	51	69.75	51.75	28	28	28	100	100	100	70	84	75	100	70	50	100	100	100	45	76	100	100	70	50	100	100	100	80	72	100	67.5	85	50		124	164	68	116	56		0
688	38	1	1	26	4	19/10/2000	21	0	36.75			21	0	0	30	0	0	35	48	25	0	25	50																			intercurrent illness	28					56	112
692	32	1	1	28	6	27/11/2000	18	0	35	32.75	17	24	16	10	50	0	0	55	60	50	25	70	50	95	100	100	60	80	100	77.5	80	50	100	100	100	75	88	100	90	95	75		27	11	3	7	24		0
693	53	1	0	37	3	20/11/2000	10	0	16.75			17	0	0	100	100	100	66.6667	84	100	75	80	50																			withdrew consent	11						0
695	28	1	1	3	4	2001-08-01	21	1	56	0.5	11.75	26.67	2	8	60	0	0	25	48	50	45	45	25	45	0	0	15	44	37.5	32.5	35	50	45	0	0	15	64	37.5	32.5	20	25		26	0	63	31.5	-37		0
696	53	1	1	40	4	2000-09-11	21	1	37.25	22	23.25	27	23	27	85	100	0	50	48	25	67.5	50	50	95	100	100	55	76	100	77.5	85	100	100	100	100	60	56	62.5	77.5	62.5	75		245	144	162	153	83		0
697	20	0	1	8	11	20/11/2000	40	1	15		5.25	10	0	3	100	100	100	45	80	100	90	80	75										20	100	100	95	84	100	100	90	75		9		5	5	4		0
698	63	0	1	52	11	20/11/2000	40	0	16.25	15		12	11	0	85	100	100	70	68	100	57.5	55	100	80	100	100	85	80	100	80	75	75										withdrew consent	30	38		38			0
699	63	1	1	52	11	14/12/2000	40	1	22.25	15		22	11	0	55.5556	50	0	65	76	75	57.5	40	50																			intercurrent illness	30	0		0			0
700	61	1	0	17	11	2000-09-11	40	0	75			28	0	0	55	0	100	35	60	62.5	22.5	50	25																			withdrew consent	530						0
701	58	0	1	20	4	27/11/2000	21	1	42	36	31.75	28	28	28	100	100	100	50	72	62.5	87.5	45	50	100	100	100	35	60	75	77.5	65	50	100	100	100	45	64	87.5	77.5	55	50		25	132	24	78	1	28	56
702	46	1	1	25	4	2000-09-11	21	1	20.75			12	0	0	75	100	100	55	72	62.5	57.5	40	75																			withdrew consent	47					42	84
704	43	1	1	30	3	20/11/2000	10	1	25.75	7.25	9.5	17	6	5	85	75	100	30	56	75	67.5	55	50	85	100	0	50	48	50	100	60	50	90	100	100	55	80	75	77.5	65	50		75	27	27	27	48		0
705	52	1	1	23	4	2000-09-11	21	0	15			3	0	0	100	0	0	60	56	62.5	30	50	50																			withdrew consent	40					98	196
707	57	1	1	31	11	2000-09-11	40	1	26.75	48.5	30.5	17	22	23	85	100	100	65	48	100	80	70	50	95	100	66.6667	50	48	75	90	80	50	90	100	66.6667	55	48	75	77.5	70	50		18	16	19	17.5	-1	56	112
710	48	1	1	28	4	2000-09-11	21	1	12	8.25	7	14	11	7	50	75	33.3333	35	64	75	57.5	30	50	55	0	0	25	44	37.5	32.5	20	50	65	0	100	20	44	50	45	20	50		60	63	57	60	3		0
711	24	1	1	14	11	20/11/2000	40	0	10	8	3.5	8	6	3	100	75	50	45	64	62.5	77.5	80	50	100	75	33.3333	50	64	75	100	90	50	100	75	100	70	72	100	77.5	100	50		24	6	0	3	24		0
712	34	0	1	24	11	2000-09-11	40	1	16.25	5	17.75	10	3	9	90	100	66.6667	75	80	87.5	87.5	80	50	90	100	100	70	84	100	100	80	50	95	100	66.6667	70	76	100	90	80	50		8	0	14	7	-6		0
713	51	1	1	31	11	2000-09-11	40	0	16	9.5	8.75	13	9	7	95	100	66.6667	60	68	87.5	77.5	70	50	95	100	100	70	72	100	77.5	65	50	95	100	100	70	60	100	67.5	70	50		48	24	0	12	48		0
714	35	1	1	17	11	2000-09-11	40	0	38	18	27.25	22	14	16	100	100	66.6667	55	80	50	55	75	50	100	75	66.6667	60	60	50	55	70	50	100	50	66.6667	60	72	37.5	22.5	75	50		21	26	13	19.5	8		0
715	49	1	1	31	11	20/11/2000	40	1	13.5			11	0	0	100	100	100	75	65	100	80	55	50																			withdrew consent	33						0
717	46	1	1	2	3	20/11/2000	10	1	19	11.25	2	10	8	4	95	100	100	50	60	50	45	75	50	90	100	100	55	68	87.5	45	90	50	80	0	0	40	56	50	32.5	85	50		18	24	0	12	18		0
719	25	1	1	16	4	2000-09-11	21	0	33.25	24.5	27.5	21	15	10	85	100	100	50	80	100	77.5	60	50	75	100	100	60	60	100	90	65	50	75	100	100	65	84	100	57.5	70	100		38	0	30	15	8		0
726	37	1	1	25	3	14/12/2000	10	1	87.5	62.5		28	27	0	95	100	100	45	48	75	32.5	35	25																			lost to follow-up	128	23		23		57.931	115.862
733	45	1	1	32	11	2000-09-11	40	1	29	7.25	4.5	21	5	3	100	100	100	70	68	100	80	90	100	100	100	100	75	84	100	90	90	100	100	100	100	80	88	100	100	100	100		8	4	4	4	4		0
734	64	0	1	21	4	2000-09-11	21	0	18	27	14	14	15	7	90	50	100	80	96	75	77.5	80	75	95	75	100	65	92	62.5	77.5	75	75	90	0	33.3333	55	60	37.5	100	75	50		8	2	10	6	-2	57.8667	115.733
735	26	1	1	10	3	27/11/2000	10	1	18.5	17.5		15	13	0	100	100	66.6667	40	60	62.5	77.5	70	50	100	100	66.6667	50	52	100	100	80	50										lost to follow-up	33	1		1			0
737	50	1	1	24	4	2000-09-11	21	1	32.25	16	24.75	28	22	28	90	50	100	65	64	75	67.5	75	50	85	75	100	65	72	100	67.5	85	75	80	100	100	65	64	75	77.5	75	75		176	6	126	66	50		0
740	51	1	1	27	4	2000-09-11	21	0	12.25	17	6	5	7	3	90	100	100	40	68	100	100	80	50	95	100	100	35	76	100	77.5	70	50	90	100	100	35	72	100	100	80	50		26	12	6	9	20		0
741	30	1	1	16	3	27/11/2000	10	0	23.25	15.25	31	12	7	12	85	50	66.6667	60	64	62.5	67.5	70	50	80	50	0	10	48	37.5	77.5	70	50	85	50	33.3333	45	60	62.5	67.5	60	50		20	5	2	3.5	18	98	196
742	55	1	1	32	4	2000-09-11	21	0	12.25	6.75	17.25	10	5	10	90	50	100	75	88	75	90	95	50	95	75	100	75	92	100	90	90	50	95	50	100	70	84	75	77.5	80	50		13	1	2	1.5	11		0
743	49	1	1	15	4	2000-09-11	21	1	22	20.75	10	13	15	8	95	100	100	60	68	87.5	77.5	60	50	95	100	100	50	64	100	67.5	75	50	95	100	100	70	64	100	45	60	50		16	0	10	5	6		0
744	46	1	1	32	4	2000-09-11	21	1	28.5	38	22	12	14	10	90	100	0	50	40	75	67.5	70	50	100	100	0	25	32	37.5	80	75	50	95	100	100	50	64	100	67.5	85	75		18	30	38	34	-20		0
745	56	1	1	42	11	27/11/2000	40	1	26.75			17	0	0	65	0	0	45	72	100	22.5	60	50																			adverse effects	9					67.3333	160.667
746	49	0	1	2	4	20/11/2000	21	1	10	6.5	9.5	4	3	6	10	25	100	65	56	12.5	0	55	50	25	0	100	50	68	12.5	0	40	50	15	0	0	55	52	12.5	0	25	75		22	6	16	11	6		0
748	48	1	1	27	4	14/12/2000	21	0	53	42.25	53.5	25	20	27	100	25	100	55	68	75	80	80	50	100	50	100	15	72	75	80	40	25	95	50	100	60	64	50	45	50	50		246	108	237	172.5	9		0
756	46	1	1	24	4	2001-08-01	58	1	27	7.5	8.75	16	5	5	61.1111	100	100	30	64	75	55	30	50	75	100	100	65	72	100	67.5	65	50	75	100	100	40	80	87.5	67.5	70	75		38	0	20	10	18		0
758	55	1	1	30	6	27/11/2000	17	1	26.5	14	25.5	23	13	16	80	25	100	50	80	75	32.5	35	50	95	100	100	75	96	100	90	80	100	90	100	100	70	88	100	77.5	75	75		145	6	110	58	35		0
763	24	1	1	13	11	14/12/2000	40	1	17.75			16	0	0	100	100	100	40	64	87.5	90	75	50																			treatment hassle	7						0
764	23	1	1	13	11	2001-08-01	40	0	28	32.5	26	22.67	25	20	80	100	33.3333	35	60	75	55	50	75	65	0	0	30	56	62.5	55	45	75	80	50	100	35	45	62.5	67.5	40	50		9	0	2	1	7		0
765	52	0	0	27	4	14/12/2000	21	0	25.75	26.75	23	18	15	15	95	50	100	65	68	75	57.5	55	50	95	25	100	65	72	100	67.5	50	50	85	75	100	65	90	100	80	50	50		40	37	26	31.5	14		0
766	49	1	1	8	6	14/12/2000	17	0	94.75	91.75	87.25	28	28	28	35	0	0	40	40	37.5	45	25	50	15	0	0	10	64	12.5	22.5	15	25	45	50	0	35	55	50	32.5	25	50		222	129	133	131	89		0
767	50	1	1	37	6	14/12/2000	17	0	19	16.5		8	9	0	77.7778	100	100	65	80	100	67.5	35	100																			withdrew consent	124	18		18		56.875	113.75
768	37	1	1	26	6	14/12/2000	17	0	18.75	24.25	27.5	19	23	23	100	50	100	55	60	62.5	77.5	65	50	100	0	100	65	65	37.5	12.5	60	50	90		0	50	80	75	45	60	25		8	0	11	5.5	-3		0
769	59	1	1	51	6	27/11/2000	17	1	54.75	47.5	17	21	17	7	70	0	100	55	92	100	45	35	75	60	0	100	50	85	62.5	32.5	20	75	70	0	100	50	95	75	22.5	35	50		191	30	50	40	141		0
771	52	1	1	5	6	27/11/2000	17	1	14.5			22	0	0	35	0	33.3333	35	72	62.5	32.5	40	25																			withdrew consent	210						0
773	25	0	1	6	11	14/12/2000	40	0	15.5	15	22.5	17	16	17	100	100	33.3333	60	68	75	55	50	50	95	100	100	50	70	62.5	55	40	50	95	100	66.6667	60	70	75	67.5	40	50		11	0	18	9	-7	84	252
774	54	1	1	51	11	14/12/2000	40	0	31	23	40.25	16	17	20	0	0	100	15	80	25	12.5	15	50	0	0	100	15	80	12.5	0	15	25	0	25		10	90	37.5	10	10	50		321	0	321	160.5	0	56	112
776	57	1	1	17	6	20/11/2000	17	1	18.5	9.75	11.25	14	8	5	30	75	100	55	56	75	32.5	37.5	50	65	100	100	70	65	100	45	55	50	75	100	100	85	70	100	45	75	50		84	36	30	33	54		0
778	42	1	1	21	11	27/11/2000	40	1	35.5			25	0	0	100	100	100	85	75	100	100	85	50																			intercurrent illness	126						0
780	53	1	1	30	6	14/12/2000	17	1	24.5	21.25	35.25	9	12	17	45	25	33.3333	25	35	0	45	20	75	25	25	0	10	25	0	32.5	18.75	50	10	25	0	25	25	12.5	32.5	25	50		13	12	4	8	9	56	112
782	62	1	1	13	11	2001-08-01	40	0	60.5	64.5		28	28	0			33.3333	5	20	0	12.5	20	0	0	0	0	0	25	25	0	5	0										lost to follow-up	168	0		0			0
783	45	0	0	20	11	14/12/2000	40	1	51.25	56.75	53.25	28	28	28	100	100	100	90	100	100	90	95	50	100	50	100	55	75	62.5	55	85	50	100	100	100	90	70	100	90	90	50		442	126	313	219.5	129	28	56
784	33	1	1	19	6	2001-08-01	17	0	55.6667			26.67	0	0	70	0	100	65	85	75	22.5	35	25																			withdrew consent	80						0
785	33	1	1	10	11	27/11/2000	40	1	48.75	36.75	17.75	28	24	28	90	100	66.6667	20	55	75	67.5	45	50	90	100	100	30	45	100	57.5	70	50	90	100	100	50	65	100	67.5	60	75		232	90	42	66	190	56	112
787	51	0	1	27	11	14/12/2000	40	0	9.25		38.25	9	0	23	55	0	100	20	65	50	90	15	75										30	0	33.3333	5	25	12.5	67.5	15	25		5		0	0	5		0
788	46	1	1	3	6	14/12/2000	17	1	48.5	27.25		21	18	0	80	25	66.6667	55	70	50	22.5	25	25																			treatment hassle	77	0		0			0
789	62	0	1	48	6	14/12/2000	17	1	34.25	27	38.25	17	15	18	70	75	33.3333	15	60	25	45	55	50	60	50	33.3333	40	65	25	32.5	70	50	65	50	100	50	70	75	57.5	50	50		150	42	121	81.5	29	56	112
794	48	0	1	27	4	14/12/2000	21	0	24.25	16		21	18	0	90	100	100	35	50	75	77.5	50	75	94.4444	50	0	40	45	50	90	45	75										lost to follow-up	0	0		0			0
798	55	1	1	45	6	14/12/2000	17	0	14	26	6	13	15	4	85	25	100	50	70	62.5	57.5	40	50	75	50	66.6667	65	65	87.5	57.5	45	50	80	100	100	50	60	100	67.5	50	75		52	81	80	80.5	-28		0
800	49	1	1	25	6	31/01/2001	17	1	10.75	5	3.5	10	4	6	95	100	33.3333	45	55	50	87.5	90	50	95	100	100	55	90	100	100	85	50	95	100	100	75	85	100	100	75	75		34	20	24	22	10	56	112
827	43	0	1	10	8	2001-08-01	27	1	36.25	12.5	5	27	19	11	100	50	66.6667	40	45	62.5	45	50	25	100	100	100	75	90	100	90	65	100	100	100	100	85	85	100	80	75	100		135	18	16	17	119		0
829	42	1	1	17	8	2001-08-01	27	0	65.75	69.5	67.75	28	28	28			0	45	60	62.5	42.5	40	25	55	0	100	35	70	75	32.5	40	25	45	0	0	35	55	25	32.5	40	25		74	50	85	67.5	-11		0
832	22	1	1	19	8	2001-08-01	27	0	19.5			15	0	0	85	0	100	35	55	62.5	55	85	75																			withdrew consent	61						0
833	46	1	1	32	8	30/01/2001	27	0	19	15.75	14.25	17	13	7	80	50	33.3333	50	70	87.5	77.5	70	75	90	50	0	40	35	50	67.5	60	50	88.8889	0	0	50	60	75	90	50	50		102	86	51	68.5	51		0
840	41	1	1	5	8	2001-08-01	27	1	17.25	15.75	0	8	4	0	20	0	100	40	90	50	32.5	15	75	40	0	0	30	50	12.5	0	5	0	45	0	0	30	50	37.5	32.5	12.5	25		34	18	0	9	34		0
857	43	1	1	26	8	2001-02-02	42	1	18	19.75		13	10	0	100	100	100	80	70	75	87.5	95	50	100	100	100	75	90	100	80	90	50										withdrew consent	35	49		49			0
872	54	1	1	16	4	2001-08-01	21	0	53	34	25.5	18	11	10	15	0	0	15	20	12.5	32.5	15	25	22.2222	0	0	40	30	37.5	22.5	10	25	30	0	0	40	50	37.5	22.5	10	25		38	32	9	20.5	29	86.1538	258.462
876	49	0	1	36	8	30/01/2001	27	1	10.25	1.25	1.5	9	4	6	25	0	100	20	70	25	22.5	30	25	20	0	100	25	65	12.5	0	5	25	15	50	100	45	70	50	0	25	50		42	3	6	4.5	36	84	168
880	36	1	1	24	8	30/01/2001	27	0	17	12.75	9.75	11	7	9	100	75	100	50	55	87.5	90	70	50	100	75	100	50	40	62.5	87.5	75	50	100	50	33.3333	30	35	37.5	67.5	60	25		10	13	17	15	-7		0
884	65	1	1	22	8	30/01/2001	42	1	17.5	8.75	5.75	14	8	5	100	100	66.6667	60	85	100	77.5	80	50	94.4444	75	50	45	70	75	100	70	75	100	100	100	70	80	100	90	85	75		26	22	20	21	6		0
886	33	1	1	21	4	2001-08-01	21	0	21	11.5	24.25	25	16	23	95	100	100	65	85	87.5	57.5	80	75	100	100	100	75	90	75	80	80	75	90	100	100	65	85	100	70	75	50		8	8	8	8	0		0
895	21	1	1	11	11	30/01/2001	40	0	38.5	26.5		23	13	0	100	100	100	60	80	87.5	67.5	50	50	100	50	33.3333	40	75	87.5	45	35	50										withdrew consent	84	42		42			0
899	49	1	1	6	8	2001-08-01	19	1	29.75	23.5	16.25	15	15	10	70	25	33.3333	25	60	50	45	70	50	55	25	100	35	65	50	45	70	50	75	0	100	10	60	62.5	57.5	80	50		66	66	0	33	66		0
905	50	1	1	7	8	2001-08-01	19	0	14.25	10.25	4	11	9	2	100	50	100	75	85	87.5	100	75	50	100	100	100	65	70	100	90	75	50	100	100	100	80	90	100	100	85	75		75	26	8	17	67		0
912	43	1	1	4	8	2001-08-01	19	1	11.75	11.75	9.5	10	8	8	95	100	100	60	75	100	90	80	50	95	100	33.3333	70	85	50	45	50	50	100	50	33.3333	65	70	62.5	45	55	50		8	4	86	45	-78	85.8667	171.733
[truncated: 44 more columns]
